# Supplementary material for: Machine learning reveals distinct neuroanatomical signatures of cardiovascular and metabolic diseases in cognitively unimpaired individuals
Source: Nat Commun. 2025 Mar 19;16:2724. doi: 10.1038/s41467-025-57867-7 (PMC11923046; doi:10.1038/s41467-025-57867-7)
Supplement: Supplementary file 4 — Source Data [file 41467_2025_57867_MOESM4_ESM.xlsx]

## Sheet: Figure 2
Figure 2 - Venn - Training data							Figure 2A					Figure 2B					Figure 2C						Figure 2D
Hypertension label	Hyperlipidemia label	Smoking label	Obesity label	Type 2 Diabetes label	Count		CVM multimorbidity	SPARE Hypertension	SPARE Hyperlipidemia	SPARE Diabetes		CVM multimorbidity	SPARE Hypertension	SPARE Obesity	SPARE Diabetes		CVM multimorbidity	SPARE Hyperlipidemia	SPARE Smoking	SPARE Obesity			CVM multimorbidity	SPARE Hyperlipidemia	SPARE Obesity	SPARE Diabetes
HTN-	HL-	SM-	OB-	T2D-	6871		All-	-0.295326	-0.532739	-0.251699		All-	-0.288753	-0.210701	-0.18867		All-	-0.238847	-0.332182	-0.0758789			All-	-0.574997	-0.397526	-0.991022
HTN+	HL-	SM-	OB-	T2D-	2354		All-	-0.358942	-0.258899	-0.786721		All-	-0.149026	-0.512287	-0.388004		All-	-0.458333	-0.305904	0.0462601			All-	-0.288615	0.0511733	-0.359262
HTN+	HL+	SM-	OB-	T2D-	1609		All-	-0.685182	-0.557313	-0.227801		All-	-0.164077	-0.109355	-0.380275		All-	-0.529497	-0.203539	-0.244836			All-	-0.840397	-0.120278	-0.74698
HTN-	HL+	SM-	OB-	T2D-	1359		All-	-0.234434	-0.571165	-0.378253		All-	-0.789474	-0.787371	-0.927741		All-	-0.559634	-0.678345	-0.0162087			All-	-0.794935	-0.717161	-0.191096
HTN-	HL-	SM+	OB-	T2D-	1239		All-	-0.334921	-0.283077	-0.993657		All-	-0.629358	-0.773172	-0.177995		All-	-0.810282	-0.577953	-0.699644			All-	-0.80841	-0.836598	-0.283246
HTN-	HL-	SM-	OB+	T2D-	1099		All-	-0.619432	-0.327041	-0.746658		All-	-0.180416	-0.376148	-0.511933		All-	-0.559038	-0.507863	-0.434349			All-	-0.661958	-0.372786	-0.8447
HTN+	HL-	SM-	OB+	T2D-	732		All-	-0.569026	-0.260362	-0.98455		All-	-0.388036	-0.340896	-0.506129		All-	-0.524083	-0.564357	-0.0420634			All-	-0.758725	0.049017	-0.524759
HTN+	HL+	SM+	OB-	T2D-	614		All-	-0.447266	-0.557705	-0.716912		All-	-0.390186	-0.768333	-0.243992		All-	-0.354107	-0.389205	-0.615211			All-	-0.336459	-0.529932	-1.09074
HTN+	HL+	SM-	OB+	T2D-	576		All-	-0.618759	-0.377789	-0.565204		All-	-0.363925	-0.49834	-0.762952		All-	-0.513181	-0.527803	-0.383086			All-	-0.206431	0.0335962	-0.959306
HTN+	HL-	SM+	OB-	T2D-	529		All-	-0.467739	-0.429506	-0.240641		All-	-0.126964	0.0361005	-0.677705		All-	-0.410382	-0.681126	-0.141796			All-	-0.847801	-0.220837	-0.649858
HTN-	HL+	SM+	OB-	T2D-	411		All-	-0.462223	-0.351731	-0.924328		All-	-0.683549	-0.396515	-0.190009		All-	-0.472293	-0.54518	-0.463348			All-	-0.826777	-0.0389598	-0.865697
HTN+	HL+	SM+	OB+	T2D-	279		All-	-0.642815	-0.476721	-0.700446		All-	-0.833817	-0.752873	-0.349601		All-	-0.709182	-0.422782	-0.552132			All-	-0.558024	-0.545569	-0.336603
HTN-	HL+	SM-	OB+	T2D-	279		All-	-0.703369	-0.693432	-0.564265		All-	-0.76283	-0.759295	-1.03847		All-	-0.406006	-0.211231	0.0489854			All-	-0.509754	0.0182958	-1.09787
HTN+	HL+	SM-	OB-	T2D+	251		All-	-0.489672	-0.399295	-0.394665		All-	-0.771894	-0.205886	-1.0128		All-	-0.256752	-0.332849	-0.66188			All-	-0.329865	-0.06398	-0.29489
HTN-	HL-	SM+	OB+	T2D-	251		All-	-0.600454	-0.323725	-0.859913		All-	-0.267107	-0.156406	-0.853567		All-	-0.33407	-0.449449	-0.734225			All-	-0.864995	-0.692045	-0.220743
HTN+	HL+	SM-	OB+	T2D+	217		All-	-0.733775	-0.731048	-1.02555		All-	-0.456383	-0.727983	-0.410011		All-	-0.617167	-0.566097	-0.283134			All-	-0.480082	-0.182027	-0.554638
HTN+	HL-	SM+	OB+	T2D-	187		All-	-0.603282	-0.715019	-0.964753		All-	-0.217191	-0.135493	-0.335544		All-	-0.684834	-0.237967	-0.276934			All-	-0.784155	-0.390506	-0.161595
HTN-	HL-	SM-	OB-	T2D+	154		All-	-0.740129	-0.679145	-0.648667		All-	-0.579823	-0.462313	-0.73683		All-	-0.265338	-0.659556	-0.652497			All-	-0.396724	-0.772997	-1.03468
HTN+	HL-	SM-	OB-	T2D+	126		All-	-0.614966	-0.312816	-0.778528		All-	-0.658222	-0.445052	-0.194781		All-	-0.463689	-0.679116	-0.122543			All-	-0.42471	-0.716203	-0.711031
HTN-	HL+	SM-	OB-	T2D+	120		All-	-0.312073	-0.667022	-0.9239		All-	-0.498881	-0.483541	-0.710728		All-	-0.43451	-0.323806	-0.44903			All-	-0.675637	-0.0207155	-0.764843
HTN+	HL+	SM+	OB-	T2D+	117		All-	-0.487856	-0.461582	-0.277736		All-	-0.662136	-0.835434	-0.571181		All-	-0.393741	-0.387397	-0.0200387			All-	-0.869793	-0.614029	-0.481715
HTN+	HL-	SM-	OB+	T2D+	114		All-	-0.755289	-0.589704	-0.577094		All-	-0.226373	-0.731586	-0.591439		All-	-0.706144	-0.539059	-0.331839			All-	-0.883811	-0.760881	-0.765771
HTN+	HL+	SM+	OB+	T2D+	105		All-	-0.365117	-0.621201	-0.874473		All-	-0.883545	0.0233265	-0.861403		All-	-0.611347	-0.625249	-0.745477			All-	-0.71479	-0.530089	-0.3555
HTN-	HL+	SM+	OB+	T2D-	100		All-	-0.319471	-0.586102	-0.797035		All-	-0.718776	0.0519913	-0.173442		All-	-0.380354	-0.266852	-0.805033			All-	-0.854793	-0.404539	-0.172573
HTN-	HL-	SM-	OB+	T2D+	65		All-	-0.762016	-0.41311	-0.796049		All-	-0.892913	-0.383533	-0.624992		All-	-0.323007	-0.58655	-0.376958			All-	-0.169769	-0.107971	-0.473466
HTN-	HL+	SM-	OB+	T2D+	56		All-	-0.388598	-0.330861	-0.970817		All-	-0.861478	-0.0968385	-0.957805		All-	-0.443694	-0.467673	-0.429259			All-	-0.72019	-0.679401	-0.943849
HTN-	HL+	SM+	OB-	T2D+	51		All-	-0.460336	-0.687763	-0.504761		All-	-0.313407	-0.39338	-1.00207		All-	-0.622932	-0.635208	-0.846795			All-	-0.754085	-0.629684	-0.95663
HTN-	HL-	SM+	OB-	T2D+	39		All-	-0.738684	-0.567179	-0.904448		All-	-0.889628	-0.32703	-0.254967		All-	-0.599105	-0.512328	0.051644			All-	-0.290734	0.0480535	-0.966514
HTN+	HL-	SM+	OB-	T2D+	30		All-	-0.434501	-0.696087	-0.525804		All-	-0.619981	-0.198125	-0.656093		All-	-0.539944	-0.684381	-0.203069			All-	-0.265978	-0.201826	-0.718365
HTN-	HL+	SM+	OB+	T2D+	27		All-	-0.562596	-0.295377	-0.359217		All-	-0.191224	-0.26644	-0.325238		All-	-0.622899	-0.316625	-0.807702			All-	-0.678857	-0.489567	-0.624134
HTN+	HL-	SM+	OB+	T2D+	25		All-	-0.60679	-0.708432	-0.503813		All-	-0.178826	-0.669416	-0.881024		All-	-0.24133	-0.531916	-0.657168			All-	-0.87248	-0.806631	-0.503483
HTN-	HL-	SM+	OB+	T2D+	14		All-	-0.640756	-0.698549	-0.644951		All-	-0.486063	0.0261224	-0.222344		All-	-0.351335	-0.564083	-0.536756			All-	-0.208839	-0.637023	-0.601586
							All-	-0.519786	-0.629709	-0.354071		All-	-0.493604	-0.630889	-0.725456		All-	-0.454191	-0.561956	-0.101168			All-	-0.731726	-0.780797	-0.872377
							All-	-0.700678	-0.248108	-0.658402		All-	-0.608792	0.0068456	-1.07019		All-	-0.466287	-0.659165	-0.574881			All-	-0.181254	-0.604501	-0.853457
							All-	-0.42944	-0.803471	-0.773826		All-	-0.784834	-0.661567	-0.533459		All-	-0.809688	-0.500509	-0.0240048			All-	-0.226804	-0.459552	-0.44422
							All-	-0.50231	-0.639372	-0.466249		All-	-0.362784	-0.264194	-0.169495		All-	-0.53106	-0.567382	-0.855127			All-	-0.614862	-0.263406	-0.310821
							All-	-0.71885	-0.599417	-0.631192		All-	-0.33586	-0.209654	-0.492621		All-	-0.395544	-0.314356	-0.597955			All-	-0.261059	-0.826129	-0.213457
							All-	-0.506697	-0.329206	-0.28637		All-	-0.756042	-0.436079	-0.656647		All-	-0.330989	-0.305956	-0.0103005			All-	-0.736558	-0.518501	-0.544438
							All-	-0.433851	-0.385607	-0.956711		All-	-0.582635	-0.406356	-1.04034		All-	-0.533481	-0.679884	-0.650415			All-	-0.424392	-0.370197	-1.02751
							All-	-0.654561	-0.244413	-0.711706		All-	-0.850192	-0.176771	-1.03182		All-	-0.669431	-0.21942	-0.145449			All-	-0.638698	-0.59935	-0.885576
							All-	-0.558571	-0.566122	-0.535361		All-	-0.899936	-0.257428	-0.833253		All-	-0.575602	-0.311263	-0.0717794			All-	-0.246386	-0.0250873	-0.160378
							All-	-0.368124	-0.660281	-0.837413		All-	-0.330226	-0.0728146	-0.546526		All-	-0.592995	-0.380644	-0.302232			All-	-0.800222	-0.81116	-0.372559
							All-	-0.640184	-0.617559	-0.678347		All-	-0.839793	-0.406653	-0.564927		All-	-0.582972	-0.318548	-0.366228			HL+OB-T2D-	-0.17989	-0.277826	-0.562995
							All-	-0.681127	-0.651375	-0.646802		All-	-0.901163	-0.583906	-1.04726		All-	-0.688003	-0.2787	-0.43049			HL+OB-T2D-	0.529828	-0.545146	0.0690293
							All-	-0.434564	-0.512674	-0.476995		All-	-0.75171	-0.000122201	-0.400768		All-	-0.282667	-0.663562	-0.343288			HL+OB-T2D-	0.0398714	-0.306268	-0.821517
							All-	-0.636952	-0.312247	-1.01295		All-	-0.165698	-0.195404	-0.914759		All-	-0.35218	-0.219906	-0.528946			HL+OB-T2D-	-0.00301861	-0.288114	-0.172208
							All-	-0.769409	-0.543731	-0.493826		All-	-0.593505	-0.342025	-1.01222		All-	-0.375292	-0.306918	-0.75245			HL+OB-T2D-	-0.187605	-0.694689	-0.534324
							All-	-0.719417	-0.484314	-0.942704		All-	-0.259182	-0.472179	-0.750872		All-	-0.250037	-0.19473	-0.619341			HL+OB-T2D-	-0.069847	-0.167012	-0.251548
							All-	-0.432765	-0.518263	-0.85864		All-	-0.381437	-0.0989553	-0.190949		All-	-0.633293	-0.647114	-0.392614			HL+OB-T2D-	0.122417	-0.675339	0.023384
							All-	-0.700521	-0.612846	-0.469227		All-	-0.865487	-0.244771	-0.311585		All-	-0.644311	-0.582748	-0.394295			HL+OB-T2D-	0.497979	-0.262346	0.130547
							All-	-0.458473	-0.45733	-0.763753		All-	-0.33699	-0.0385701	-0.728188		All-	-0.660496	-0.250858	-0.332657			HL+OB-T2D-	0.334568	-0.0072338	-0.419442
							All-	-0.732973	-0.702156	-0.983896		All-	-0.790113	0.00732674	-0.550099		All-	-0.639243	-0.243128	-0.315539			HL+OB-T2D-	0.126848	-0.619038	-0.830159
							All-	-0.699488	-0.430342	-0.770145		All-	-0.313286	-0.479394	-0.758375		All-	-0.428655	-0.441501	-0.351653			HL+OB-T2D-	0.4057	-0.467669	-0.708361
							All-	-0.614068	-0.587972	-0.239791		All-	-0.783818	-0.665108	-0.51767		HL+OB-SM-	0.0651719	0.126534	0.0551964			HL+OB-T2D-	0.0247963	-0.0512986	-0.646333
							All-	-0.419584	-0.477555	-0.358155		All-	-0.604336	-0.35336	-0.625234		HL+OB-SM-	0.202086	-0.303967	-0.24404			HL+OB-T2D-	-0.104163	-0.0625372	-0.0405218
							All-	-0.635537	-0.698489	-0.504397		All-	-0.865208	-0.437161	-0.538136		HL+OB-SM-	0.319199	-0.244897	-0.789836			HL+OB-T2D-	0.35359	-0.0534224	0.125929
							All-	-0.389966	-0.306257	-0.624466		All-	-0.783262	-0.475684	-0.558955		HL+OB-SM-	-0.0250206	-0.17758	-0.306443			HL+OB-T2D-	-0.133152	-0.40056	-0.637147
							All-	-0.444727	-0.770289	-0.376432		All-	-0.440788	-0.0395851	-0.217222		HL+OB-SM-	0.354967	0.0845739	-0.337405			HL+OB-T2D-	0.220383	0.0147759	-0.0375349
							All-	-0.396834	-0.390001	-0.340467		All-	-0.697919	-0.339478	-0.644068		HL+OB-SM-	-0.0205268	-0.0964402	-0.363641			HL+OB-T2D-	0.216482	-0.407473	-0.487689
							All-	-0.687868	-0.792277	-0.756574		All-	-0.889533	-0.0912393	-0.671276		HL+OB-SM-	0.420777	0.0180557	-0.737942			HL+OB-T2D-	0.517789	-0.289036	-0.595911
							All-	-0.725782	-0.647604	-0.656041		All-	-0.713981	-0.701044	-1.04342		HL+OB-SM-	0.144137	0.107615	-0.0775835			HL+OB-T2D-	0.424239	-0.77171	-0.0795454
							All-	-0.710135	-0.768488	-0.338739		All-	-0.411729	-0.107036	-0.764724		HL+OB-SM-	-0.0299528	0.117406	0.142373			HL+OB-T2D-	0.323112	-0.385686	-0.0557763
							All-	-0.337371	-0.461265	-0.485724		All-	-0.262726	-0.402052	-0.4643		HL+OB-SM-	0.34453	-0.0485333	-0.590136			HL+OB-T2D-	0.0892476	-0.495907	-0.363611
							All-	-0.408069	-0.456109	-0.707382		All-	-0.343443	-0.702295	-1.03911		HL+OB-SM-	0.172503	0.00181801	-0.487411			HL+OB-T2D-	0.0596854	-0.298039	-0.770984
							All-	-0.487121	-0.513913	-0.745751		All-	-0.240862	-0.478014	-0.317967		HL+OB-SM-	0.180624	-0.0929312	-0.224829			HL+OB-T2D-	-0.157569	0.119212	0.151658
							All-	-0.43498	-0.456889	-0.953673		All-	-0.283046	-0.0579271	-0.537409		HL+OB-SM-	0.223507	0.108603	-0.585712			HL+OB-T2D-	-0.0227643	-0.557262	-0.762631
							All-	-0.655269	-0.696827	-0.441547		All-	-0.297688	-0.809728	-0.280006		HL+OB-SM-	0.213799	0.0684595	-0.13381			HL+OB-T2D-	0.4588	-0.222869	-0.631889
							All-	-0.491119	-0.271938	-0.635992		All-	-0.223529	-0.38072	-0.96829		HL+OB-SM-	-0.144421	0.0716046	-0.484458			HL+OB-T2D-	-0.0519993	-0.312792	-0.491325
							All-	-0.645982	-0.574186	-0.746586		All-	-0.497872	-0.0816808	-0.169768		HL+OB-SM-	-0.0957911	-0.252325	-0.313471			HL+OB-T2D-	0.530437	-0.610192	-0.627424
							All-	-0.385674	-0.736551	-0.409639		All-	-0.766819	0.0507438	-0.371595		HL+OB-SM-	0.416478	-0.0250557	-0.372288			HL+OB-T2D-	0.3848	-0.321593	-0.448315
							All-	-0.705923	-0.36367	-0.32001		All-	-0.601169	-0.0392273	-1.05431		HL+OB-SM-	0.184289	0.0597911	-0.80815			HL+OB-T2D-	0.437165	-0.229807	-0.382727
							All-	-0.421253	-0.488368	-0.777868		All-	-0.4751	-0.236846	-0.389373		HL+OB-SM-	-0.115813	-0.0635198	-0.31329			HL+OB-T2D-	-0.019527	-0.183702	0.119734
							All-	-0.748659	-0.66373	-0.897744		All-	-0.189294	-0.351662	-0.603318		HL+OB-SM-	0.297868	0.212443	-0.364838			HL+OB-T2D-	0.373076	-0.781271	-0.486921
							All-	-0.455251	-0.800998	-0.737957		All-	-0.37806	0.0321788	-0.430742		HL+OB-SM-	0.0198867	-0.271136	-0.641298			HL+OB-T2D-	-0.0353564	-0.227601	-0.472203
							All-	-0.391347	-0.455715	-0.923696		All-	-0.720025	-0.492153	-0.763571		HL+OB-SM-	0.163165	-0.176886	-0.292931			HL+OB-T2D-	-0.157096	-0.726541	-0.487198
							All-	-0.720819	-0.333437	-0.507067		All-	-0.218893	-0.173208	-0.771562		HL+OB-SM-	-0.147587	0.152814	0.00867303			HL+OB-T2D-	-0.196731	-0.579143	0.107094
							All-	-0.56839	-0.240893	-0.90552		All-	-0.904646	-0.536338	-0.339594		HL+OB-SM-	0.236027	0.0506273	-0.44849			HL+OB-T2D-	0.166545	-0.326566	-0.264809
							All-	-0.726941	-0.520526	-0.470777		All-	-0.16358	-0.121629	-0.732901		HL+OB-SM-	-0.097316	-0.0421514	-0.139495			HL+OB-T2D-	0.0728969	-0.64618	-0.791265
							All-	-0.301004	-0.533953	-0.89553		All-	-0.628201	-0.0171784	-0.942427		HL+OB-SM-	0.217774	0.22314	-0.247919			HL+OB-T2D-	-0.0770176	-0.110903	0.175983
							All-	-0.261029	-0.812989	-0.836219		All-	-0.435811	-0.117559	-1.06808		HL+OB-SM-	0.0178598	-0.182619	-0.217008			HL+OB-T2D-	0.399757	-0.37721	0.00467782
							All-	-0.73123	-0.523231	-0.702942		All-	-0.177752	-0.36493	-0.8128		HL+OB-SM-	0.310603	-0.285288	0.0960279			HL+OB-T2D-	-0.0756759	-0.148941	-0.0717625
							All-	-0.369553	-0.345406	-0.741832		All-	-0.749484	-0.384584	-0.433657		HL+OB-SM-	0.394245	-0.125123	-0.0522952			HL+OB-T2D-	0.295402	-0.342522	-0.73642
							All-	-0.666977	-0.786909	-0.84259		All-	-0.562411	-0.0261736	-1.01706		HL+OB-SM-	0.00930839	0.239913	-0.785718			HL+OB-T2D-	0.404644	0.122281	-0.380402
							All-	-0.627568	-0.36654	-0.402183		All-	-0.512844	-0.54264	-0.898819		HL+OB-SM-	0.103001	0.0304586	0.126621			HL+OB-T2D-	0.145049	0.000770752	-0.359012
							All-	-0.756358	-0.692453	-0.490823		All-	-0.836323	-0.614027	-0.811687		HL+OB-SM-	0.04115	0.262113	-0.525605			HL+OB-T2D-	-0.165078	0.117323	-0.275611
							All-	-0.374118	-0.436106	-0.668883		All-	-0.634522	-0.414141	-0.860444		HL+OB-SM-	0.0746198	-0.0767696	-0.782648			HL+OB-T2D-	0.0384943	0.0909481	0.0862163
							All-	-0.606356	-0.428308	-0.817469		All-	-0.647135	-0.470619	-0.535716		HL+OB-SM-	0.14201	-0.242259	-0.482891			HL+OB-T2D-	0.11688	-0.0386491	0.0605445
							All-	-0.570033	-0.478855	-0.935988		All-	-0.86775	-0.256725	-0.82381		HL+OB-SM-	0.222003	0.00205886	0.148415			HL+OB-T2D-	0.450674	-0.755405	-0.190949
							All-	-0.28452	-0.460454	-0.729919		All-	-0.394548	-0.331029	-0.546349		HL+OB-SM-	0.216754	0.143143	0.0351613			HL+OB-T2D-	0.282577	0.00570327	-0.741036
							All-	-0.752356	-0.623709	-0.887579		All-	-0.744546	-0.392474	-0.211287		HL+OB-SM-	-0.146715	-0.0170017	-0.0976838			HL+OB-T2D-	0.143038	-0.636869	-0.242626
							All-	-0.273365	-0.482305	-0.958158		All-	-0.78266	-0.815138	-0.346874		HL+OB-SM-	0.176385	-0.093026	-0.374162			HL+OB-T2D-	0.109587	-0.410435	-0.245288
							All-	-0.776456	-0.476625	-0.900934		All-	-0.724272	-0.855239	-0.866592		HL+OB-SM-	-0.0634871	-0.0212178	-0.209518			HL+OB-T2D-	0.348928	-0.359829	-0.783474
							All-	-0.688486	-0.476025	-0.497318		All-	-0.22225	-0.484398	-0.256069		HL+OB-SM-	0.0284752	0.0614952	-0.257402			HL+OB-T2D-	0.212217	-0.156282	-0.465589
							All-	-0.231222	-0.376887	-0.682448		All-	-0.754957	-0.0497978	-0.172599		HL+OB-SM-	-0.0361311	0.0918264	0.0664918			HL+OB-T2D-	0.467022	-0.132136	-0.0628385
							All-	-0.670251	-0.557084	-0.403404		All-	-0.846055	-0.671852	-0.591333		HL-OB+SM-	-0.462775	-0.527775	0.707835			HL+OB-T2D-	-0.107028	-0.509576	0.155389
							All-	-0.253701	-0.414665	-0.745666		All-	-0.88426	-0.087204	-0.556833		HL-OB+SM-	-0.563539	-0.292628	0.597909			HL-OB+T2D-	0.0279763	0.297392	-0.425229
							All-	-0.505896	-0.274396	-0.894988		All-	-0.780083	-0.241161	-0.544942		HL-OB+SM-	-0.171308	-0.277895	0.0156193			HL-OB+T2D-	-0.55948	0.702627	-0.243456
							All-	-0.749614	-0.323996	-0.854872		All-	-0.87279	-0.54146	-0.461676		HL-OB+SM-	-0.322942	-0.429793	0.0465692			HL-OB+T2D-	-0.480613	0.362326	0.00735104
							All-	-0.502113	-0.323157	-0.571579		All-	-0.174678	-0.375802	-0.315677		HL-OB+SM-	-0.578741	-0.0699494	0.0311248			HL-OB+T2D-	0.0635303	0.720683	0.115581
							All-	-0.39873	-0.306143	-0.876417		All-	-0.823003	-0.642303	-0.632609		HL-OB+SM-	-0.119712	-0.321502	0.409277			HL-OB+T2D-	-0.666794	0.149457	-0.265111
							All-	-0.248724	-0.392445	-0.277795		All-	-0.40208	-0.49523	-0.533243		HL-OB+SM-	-0.596418	-0.107484	0.256797			HL-OB+T2D-	0.042345	-0.092719	0.126603
							All-	-0.461426	-0.807281	-0.601117		All-	-0.138997	-0.455879	-0.779981		HL-OB+SM-	-0.291885	-0.495582	0.366601			HL-OB+T2D-	0.0282835	0.351237	-0.197234
							All-	-0.626388	-0.565562	-0.766758		All-	-0.191133	-0.153602	-0.526998		HL-OB+SM-	-0.407104	-0.462738	0.0060377			HL-OB+T2D-	-0.488625	0.446653	-0.378545
							All-	-0.677213	-0.815641	-0.98708		All-	-0.622496	-0.752835	-0.852666		HL-OB+SM-	-0.198957	-0.0991083	0.334488			HL-OB+T2D-	-0.322061	0.408497	-0.16147
							All-	-0.248018	-0.317798	-0.341412		All-	-0.378384	-0.684207	-0.477581		HL-OB+SM-	-0.371097	-0.0931472	0.740809			HL-OB+T2D-	-0.483544	0.0470532	-0.0743691
							All-	-0.57648	-0.755196	-0.454736		All-	-0.742121	-0.40436	-0.525687		HL-OB+SM-	-0.43156	-0.349468	0.602262			HL-OB+T2D-	-0.392943	-0.0285607	-0.12139
							All-	-0.335572	-0.611747	-0.862926		All-	-0.550621	-0.166552	-0.576017		HL-OB+SM-	-0.603915	-0.445741	0.714136			HL-OB+T2D-	0.00271016	0.545877	0.0153248
							All-	-0.563431	-0.747946	-0.770962		All-	-0.541162	-0.104111	-0.175922		HL-OB+SM-	-0.397174	-0.381692	0.274083			HL-OB+T2D-	-0.447413	-0.0790154	-0.0121211
							All-	-0.582349	-0.677303	-1.00757		All-	-0.709613	-0.419803	-0.493609		HL-OB+SM-	-0.229285	-0.267295	-0.106461			HL-OB+T2D-	-0.108167	-0.160608	-0.119519
							All-	-0.237704	-0.606572	-0.308554		All-	-0.784295	-0.775842	-0.836535		HL-OB+SM-	-0.190984	-0.440515	0.496098			HL-OB+T2D-	-0.00675943	-0.111105	-0.733313
							All-	-0.647033	-0.581105	-0.248347		All-	-0.804274	-0.414485	-0.704955		HL-OB+SM-	-0.129529	-0.556304	0.665786			HL-OB+T2D-	-0.0631071	-0.0262497	-0.191733
							All-	-0.704906	-0.571795	-0.603403		All-	-0.66912	-0.0234248	-0.172519		HL-OB+SM-	-0.430233	-0.427501	0.586756			HL-OB+T2D-	-0.178754	0.176572	-0.467528
							All-	-0.617517	-0.508526	-0.684602		All-	-0.139789	-0.669289	-0.902039		HL-OB+SM-	-0.372467	-0.179711	-0.138883			HL-OB+T2D-	0.0738444	0.0794155	0.0768418
							All-	-0.44066	-0.250417	-0.256312		All-	-0.865202	-0.267473	-0.237704		HL-OB+SM-	-0.629831	-0.432227	0.269871			HL-OB+T2D-	-0.497502	0.00731384	-0.19553
							All-	-0.31928	-0.264377	-0.466619		All-	-0.678896	0.0397032	-0.470645		HL-OB+SM-	-0.659706	-0.0696624	0.199282			HL-OB+T2D-	-0.483259	-0.0131585	-0.0155035
							All-	-0.267019	-0.30755	-0.258077		All-	-0.871103	-0.454551	-0.751734		HL-OB+SM-	-0.528643	-0.539792	0.74175			HL-OB+T2D-	-0.112454	0.367257	-0.206077
							All-	-0.648914	-0.448578	-0.819268		All-	-0.858349	-0.583788	-0.446482		HL-OB+SM-	-0.677131	-0.496136	-0.0092727			HL-OB+T2D-	-0.103893	-0.0394067	0.0142958
							All-	-0.475135	-0.479157	-0.68734		All-	-0.138899	-0.276925	-0.457034		HL-OB+SM-	-0.477191	-0.387262	0.272364			HL-OB+T2D-	-0.0357075	0.4628	-0.172371
							HTN+T2D-HL-	0.143937	0.0602722	-0.467127		All-	-0.685769	-0.0993821	-0.482055		HL-OB+SM-	-0.188642	-0.616373	0.439262			HL-OB+T2D-	-0.160348	0.315262	0.132249
							HTN+T2D-HL-	-0.0224769	-0.148622	-0.193092		All-	-0.881609	-0.768546	-0.613499		HL-OB+SM-	-0.306946	-0.623791	0.63769			HL-OB+T2D-	-0.397812	0.262067	-0.219405
							HTN+T2D-HL-	0.184509	-0.0233414	0.110115		All-	-0.205889	-0.355	-0.212318		HL-OB+SM-	-0.572341	-0.43589	0.165835			HL-OB+T2D-	-0.400665	0.760005	-0.0358149
							HTN+T2D-HL-	0.00331812	0.192638	-0.535633		All-	-0.227308	-0.565632	-0.540673		HL-OB+SM-	-0.678689	-0.257513	0.00727251			HL-OB+T2D-	0.0231731	0.632976	-0.0503643
							HTN+T2D-HL-	0.0154581	0.159896	-0.490269		All-	-0.854199	-0.609153	-0.414691		HL-OB+SM-	-0.251186	-0.541889	0.17766			HL-OB+T2D-	-0.467367	0.734646	-0.405658
							HTN+T2D-HL-	-0.0326379	-0.115788	-0.254229		All-	-0.216409	-0.100789	-0.647577		HL-OB+SM-	-0.360924	-0.137744	0.699617			HL-OB+T2D-	-0.613969	-0.0304416	-0.485343
							HTN+T2D-HL-	-0.0380802	-0.284088	-0.0364248		All-	-0.215447	-0.143012	-0.644506		HL-OB+SM-	-0.610898	-0.424372	0.579553			HL-OB+T2D-	-0.452041	0.59828	0.170554
							HTN+T2D-HL-	0.0685304	0.186295	-0.136954		All-	-0.641117	0.00441794	-0.927269		HL-OB+SM-	-0.622619	-0.391293	0.0845723			HL-OB+T2D-	-0.390201	-0.0756511	0.204786
							HTN+T2D-HL-	0.138667	-0.0329853	-0.290043		All-	-0.354443	-0.00233638	-1.02128		HL-OB+SM-	-0.49424	-0.299216	0.706349			HL-OB+T2D-	-0.25706	0.0870485	-0.238977
							HTN+T2D-HL-	0.119973	0.172466	-0.250176		All-	-0.448742	-0.71154	-0.342991		HL-OB+SM-	-0.252716	-0.177754	0.717455			HL-OB+T2D-	-0.0141629	0.213867	-0.398709
							HTN+T2D-HL-	0.195888	0.0472496	-0.383494		All-	-0.183359	-0.210566	-0.264034		HL-OB+SM-	-0.353609	-0.578028	0.391486			HL-OB+T2D-	-0.27332	0.566551	-0.519176
							HTN+T2D-HL-	0.132493	-0.171103	0.0305614		All-	-0.743087	-0.21103	-0.676713		HL-OB+SM-	-0.625524	-0.607629	-0.0104427			HL-OB+T2D-	-0.557594	0.174144	-0.416929
							HTN+T2D-HL-	0.203516	-0.0682911	-0.327875		All-	-0.174879	-0.561671	-0.453399		HL-OB+SM-	-0.110128	-0.58359	0.534229			HL-OB+T2D-	-0.574665	0.273579	-0.592832
							HTN+T2D-HL-	0.415469	-0.0297314	-0.00846454		All-	-0.808723	-0.606474	-0.352629		HL-OB+SM-	-0.156831	-0.158445	0.650316			HL-OB+T2D-	0.00212613	0.127189	0.072904
							HTN+T2D-HL-	0.13769	-0.229688	-0.308235		All-	-0.467692	0.0131515	-0.424059		HL-OB+SM-	-0.662431	-0.172983	0.128092			HL-OB+T2D-	0.0624969	-0.035014	-0.50122
							HTN+T2D-HL-	0.156933	0.0836994	0.0752525		HTN+OB-T2D-	0.52511	0.0880896	-0.188693		HL-OB+SM-	-0.271019	-0.494042	0.591792			HL-OB+T2D-	-0.351258	0.74326	-0.259354
							HTN+T2D-HL-	-0.079237	0.023741	-0.262992		HTN+OB-T2D-	0.235458	-0.301707	-0.685651		HL-OB+SM-	-0.400362	-0.16082	0.103469			HL-OB+T2D-	-0.60696	0.751095	-0.398468
							HTN+T2D-HL-	-0.112945	-0.260772	0.0223927		HTN+OB-T2D-	-0.126498	-0.153909	-0.329683		HL-OB+SM-	-0.338928	-0.282899	0.222739			HL-OB+T2D-	-0.611752	0.567619	-0.14022
							HTN+T2D-HL-	0.0518727	0.0211207	-0.563663		HTN+OB-T2D-	0.573814	-0.0913085	-0.071672		HL-OB+SM-	-0.357676	-0.291768	0.415658			HL-OB+T2D-	-0.375262	0.618922	-0.289331
							HTN+T2D-HL-	-0.170898	-0.228612	0.114893		HTN+OB-T2D-	0.0583917	-0.529864	-0.0916101		HL-OB+SM-	-0.390976	-0.271381	0.155437			HL-OB+T2D-	-0.0111035	0.411274	-0.22769
							HTN+T2D-HL-	-0.14874	-0.24569	0.125793		HTN+OB-T2D-	0.305662	-0.548387	-0.0165918		HL-OB+SM-	-0.323182	-0.0745244	0.185889			HL-OB+T2D-	-0.487291	-0.168015	0.0207547
							HTN+T2D-HL-	0.236868	0.0429299	-0.183807		HTN+OB-T2D-	0.18576	0.159445	0.13667		HL-OB+SM-	-0.66274	-0.488828	0.354313			HL-OB+T2D-	-0.275233	0.0463256	-0.268273
							HTN+T2D-HL-	-0.0198079	0.0997312	-0.335592		HTN+OB-T2D-	-0.242609	-0.175532	-0.255095		HL-OB+SM-	-0.649723	-0.53989	0.659423			HL-OB+T2D-	-0.419999	0.159025	0.217827
							HTN+T2D-HL-	0.338719	0.199438	-0.35318		HTN+OB-T2D-	-0.0338465	-0.510216	-0.071278		HL-OB+SM-	-0.097727	-0.258872	0.254395			HL-OB+T2D-	-0.164885	-0.00560408	-0.599087
							HTN+T2D-HL-	-0.148114	-0.137136	-0.368718		HTN+OB-T2D-	-0.0665489	-0.124775	-0.335136		HL-OB+SM-	-0.0976331	-0.0636697	0.129894			HL-OB+T2D-	-0.160113	0.0211361	-0.177174
							HTN+T2D-HL-	-0.126742	-0.0409353	-0.215165		HTN+OB-T2D-	0.607571	-0.254532	-0.294542		HL-OB+SM-	-0.287866	-0.33522	-0.0584541			HL-OB+T2D-	-0.0061163	0.733187	-0.070123
							HTN+T2D-HL-	-0.133098	-0.162222	-0.309069		HTN+OB-T2D-	0.0989373	-0.418811	-0.691207		HL-OB-SM+	-0.186854	-0.14489	-0.462155			HL-OB+T2D-	-0.217325	0.141661	0.207968
							HTN+T2D-HL-	0.0231349	-0.217145	0.0275041		HTN+OB-T2D-	-0.215634	0.117108	-0.471353		HL-OB-SM+	-0.306956	-0.227193	-0.467709			HL-OB+T2D-	-0.601177	0.689426	-0.536546
							HTN+T2D-HL-	-0.0404325	-0.169187	0.0873612		HTN+OB-T2D-	-0.159721	-0.219907	-0.453865		HL-OB-SM+	-0.26715	0.17928	-0.721281			HL-OB+T2D-	-0.0921706	0.724016	-0.305749
							HTN+T2D-HL-	-0.116714	-0.157156	-0.614808		HTN+OB-T2D-	0.575254	-0.293263	-0.196753		HL-OB-SM+	-0.403927	0.0766093	-0.302707			HL-OB+T2D-	-0.0411291	0.505704	0.134063
							HTN+T2D-HL-	-0.0820662	-0.0631409	0.0265335		HTN+OB-T2D-	0.0405196	-0.213969	-0.429404		HL-OB-SM+	-0.192593	-0.282948	-0.0424112			HL-OB+T2D-	-0.662645	0.176439	-0.548839
							HTN+T2D-HL-	-0.180464	-0.159039	-0.283129		HTN+OB-T2D-	-0.171389	-0.653077	-0.588959		HL-OB-SM+	-0.293038	-0.036293	-0.176422			HL-OB+T2D-	-0.0276327	0.316773	-0.15535
							HTN+T2D-HL-	-0.039165	-0.0165744	-0.522559		HTN+OB-T2D-	-0.124533	-0.24264	0.038596		HL-OB-SM+	-0.0104105	-0.00123655	-0.70795			HL-OB+T2D-	-0.0756405	0.299068	-0.43412
							HTN+T2D-HL-	0.259654	0.0124855	0.140156		HTN+OB-T2D-	-0.0634961	-0.493585	-0.14387		HL-OB-SM+	-0.219309	-0.150656	-0.336813			HL-OB+T2D-	-0.407789	0.0580557	-0.152365
							HTN+T2D-HL-	-0.0638181	-0.174913	-0.207549		HTN+OB-T2D-	0.119709	-0.447351	-0.672742		HL-OB-SM+	-0.316018	-0.112474	-0.228528			HL-OB+T2D-	-0.0899308	0.0906284	-0.112291
							HTN+T2D-HL-	0.0426901	-0.149853	-0.237749		HTN+OB-T2D-	-0.0534305	-0.268575	-0.646532		HL-OB-SM+	-0.0599362	-0.218175	-0.547534			HL-OB+T2D-	-0.545694	0.0709184	-0.347535
							HTN+T2D-HL-	0.0982617	0.0737113	-0.157535		HTN+OB-T2D-	0.200415	-0.24552	0.0412365		HL-OB-SM+	-0.211726	-0.269945	-0.503087			HL-OB+T2D-	-0.603531	0.648655	-0.552151
							HTN+T2D-HL-	0.138012	-0.0145628	-0.565747		HTN+OB-T2D-	-0.0132196	-0.120239	-0.390864		HL-OB-SM+	-0.431905	-0.136988	-0.163136			HL-OB+T2D-	0.0600473	0.044593	-0.551118
							HTN+T2D-HL-	-0.043003	0.0521918	-0.000116465		HTN+OB-T2D-	0.0120646	-0.353784	-0.255952		HL-OB-SM+	-0.227686	0.157144	-0.703804			HL-OB+T2D-	-0.376032	0.380066	-0.601622
							HTN+T2D-HL-	-0.0598002	-0.156637	-0.591937		HTN+OB-T2D-	-0.0741193	0.00383894	-0.327756		HL-OB-SM+	-0.0921276	-0.291506	-0.721948			HL-OB+T2D-	0.0495696	-0.179582	-0.067416
							HTN+T2D-HL-	-0.00314097	-0.137657	-0.655057		HTN+OB-T2D-	-0.16147	-0.254045	-0.188624		HL-OB-SM+	-0.187473	-0.135863	-0.731181			HL-OB+T2D-	-0.459095	0.107119	0.125863
							HTN+T2D-HL-	-0.0971002	0.131443	-0.0907848		HTN+OB-T2D-	0.105281	-0.439314	-0.516199		HL-OB-SM+	-0.454311	-0.114685	-0.506028			HL-OB+T2D-	-0.367724	-0.11874	0.0989407
							HTN+T2D-HL-	0.0931806	-0.148788	-0.140005		HTN+OB-T2D-	-0.245867	-0.435114	-0.217088		HL-OB-SM+	-0.344076	-0.138454	-0.0143355			HL-OB+T2D-	-0.551653	0.0311053	-0.47274
							HTN+T2D-HL-	0.2712	0.104548	-0.0594242		HTN+OB-T2D-	0.0357338	0.126095	0.0732536		HL-OB-SM+	-0.0756608	-0.0958713	-0.632233			HL-OB+T2D-	-0.364841	0.507739	-0.648809
							HTN+T2D-HL-	0.0994014	-0.263418	0.0704817		HTN+OB-T2D-	0.46288	-0.721857	-0.0973707		HL-OB-SM+	-0.269087	-0.192178	-0.557765			HL-OB+T2D-	-0.553864	0.0811912	0.0692092
							HTN+T2D-HL-	0.130432	0.0228711	-0.506906		HTN+OB-T2D-	0.597126	-0.588861	0.0821041		HL-OB-SM+	-0.337392	0.00084789	-0.396475			HL-OB+T2D-	-0.294314	0.123091	-0.220302
							HTN+T2D-HL-	0.0415831	-0.274032	-0.015348		HTN+OB-T2D-	0.156711	-0.229333	-0.0323773		HL-OB-SM+	-0.218887	-0.250122	-0.726604			HL-OB+T2D-	0.016172	0.16277	-0.235529
							HTN+T2D-HL-	0.18747	0.222218	-0.143358		HTN+OB-T2D-	0.471212	-0.588499	-0.127396		HL-OB-SM+	-0.213031	0.0363242	-0.317285			HL-OB+T2D-	-0.0738445	0.0566062	-0.715716
							HTN+T2D-HL-	-0.0674712	-0.287741	-0.0132092		HTN+OB-T2D-	-0.0524411	-0.49253	-0.663597		HL-OB-SM+	-0.459367	-0.0567375	-0.196306			HL-OB+T2D-	-0.320977	-0.130918	-0.393892
							HTN+T2D-HL-	0.146859	-0.253381	-0.425145		HTN+OB-T2D-	0.224391	-0.377341	-0.262905		HL-OB-SM+	-0.0295461	0.154862	-0.688902			HL-OB+T2D-	-0.202067	0.185465	-0.486895
							HTN+T2D-HL-	0.106087	-0.159954	0.105186		HTN+OB-T2D-	-0.292083	-0.414403	-0.264964		HL-OB-SM+	-0.479737	0.159509	-0.72144			HL-OB+T2D-	0.00958501	-0.00838568	-0.034561
							HTN+T2D-HL-	0.305863	-0.172359	-0.139561		HTN+OB-T2D-	-0.060403	-0.0326045	-0.484816		HL-OB-SM+	0.110393	-0.19032	-0.106748			HL-OB+T2D-	-0.2011	-0.0633055	-0.546945
							HTN+T2D-HL-	0.0962004	-0.102314	-0.630633		HTN+OB-T2D-	0.569923	0.0290433	-0.293781		HL-OB-SM+	-0.179339	-0.125293	-0.213005			HL-OB+T2D-	-0.354949	0.64754	-0.720762
							HTN+T2D-HL-	-0.066318	0.040163	0.105504		HTN+OB-T2D-	0.547383	-0.123426	0.0221229		HL-OB-SM+	-0.131377	0.0266744	-0.773324			HL-OB+T2D-	-0.15427	0.728759	-0.330427
							HTN+T2D-HL-	-0.114867	0.0209944	-0.168788		HTN+OB-T2D-	0.384153	-0.21578	0.0759919		HL-OB-SM+	-0.256891	0.091852	-0.423022			HL-OB+T2D-	-0.129574	0.590824	-0.259936
							HTN+T2D-HL-	-0.00757822	-0.255967	-0.334311		HTN+OB-T2D-	-0.174548	-0.634406	-0.426322		HL-OB-SM+	-0.181698	-0.036348	-0.548211			HL-OB+T2D-	-0.679474	0.340574	-0.32072
							HTN+T2D-HL-	-0.139946	-0.0455674	-0.463076		HTN+OB-T2D-	0.313476	-0.134327	-0.49606		HL-OB-SM+	-0.300829	-0.293751	-0.275052			HL-OB+T2D-	0.0124152	0.278927	-0.326563
							HTN+T2D-HL-	0.00280453	0.135326	-0.497085		HTN+OB-T2D-	-0.283806	-0.549099	-0.791244		HL-OB-SM+	0.00421481	-0.121799	0.173016			HL-OB+T2D-	0.0477888	0.295292	-0.233373
							HTN+T2D-HL-	0.273846	0.108554	-0.40151		HTN+OB-T2D-	-0.214174	-0.338539	-0.119398		HL-OB-SM+	-0.389976	-0.183997	-0.483986			HL-OB+T2D-	-0.217477	0.628308	0.204553
							HTN+T2D-HL-	0.0296348	0.144617	-0.230251		HTN+OB-T2D-	-0.205572	0.173579	-0.0540237		HL-OB-SM+	-0.0341221	-0.00662317	-0.102694			HL-OB+T2D-	-0.0104527	-0.0595559	0.174177
							HTN+T2D-HL-	0.146877	0.244721	-0.379471		HTN+OB-T2D-	0.163887	0.0289605	0.148925		HL-OB-SM+	-0.236681	-0.186946	-0.0627618			HL-OB+T2D-	-0.398411	0.246461	-0.50621
							HTN+T2D-HL-	0.0174478	0.0320619	0.0805041		HTN+OB-T2D-	-0.254701	-0.353097	-0.645393		HL-OB-SM+	0.0139395	0.118619	-0.139907			HL-OB+T2D-	0.00650696	0.620134	-0.148928
							HTN+T2D-HL-	0.389391	-0.0533579	-0.552546		HTN+OB-T2D-	0.533248	-0.170392	-0.312475		HL-OB-SM+	-0.448481	-0.0261377	-0.740336			HL-OB+T2D-	-0.573571	0.539085	-0.343127
							HTN+T2D-HL-	-0.108274	-0.139265	-0.367592		HTN+OB-T2D-	0.573508	0.119721	0.0950831		HL-OB-SM+	0.0678398	-0.160294	-0.374904			HL-OB+T2D-	-0.380523	-0.130637	-0.709492
							HTN+T2D-HL-	0.114423	-0.0314354	0.039075		HTN+OB-T2D-	-0.300309	0.127229	-0.175037		HL-OB-SM+	-0.200426	-0.166451	-0.163889			HL-OB+T2D-	-0.618139	0.664677	-0.471289
							HTN+T2D-HL-	-0.00993654	0.17037	-0.0253036		HTN+OB-T2D-	0.472894	7.95568e-05	-0.63754		HL+OB+SM+	0.653495	0.49798	0.976524			HL-OB+T2D-	-0.602472	0.618825	-0.312984
							HTN+T2D-HL-	0.0582885	-0.0106529	-0.353547		HTN+OB-T2D-	0.225269	-0.457215	-0.250719		HL+OB+SM+	0.673639	0.549814	0.727169			HL-OB+T2D-	-0.59985	0.373171	-0.0471565
							HTN+T2D-HL-	0.293839	-0.123249	-0.0806003		HTN+OB-T2D-	-0.0213999	-0.251997	-0.0612988		HL+OB+SM+	0.492652	0.285796	0.931336			HL-OB+T2D-	-0.0395688	0.475715	-0.622441
							HTN+T2D-HL-	-0.144803	-0.156255	-0.180763		HTN+OB-T2D-	-0.14598	-0.035996	-0.203587		HL+OB+SM+	0.573088	0.180823	0.79529			HL-OB+T2D-	-0.339608	-0.180349	-0.602646
							HTN+T2D-HL-	-0.148034	0.037344	0.0611584		HTN+OB-T2D-	0.510757	0.119167	-0.723008		HL+OB+SM+	0.349213	0.461083	0.755375			HL-OB+T2D-	-0.326966	0.318054	-0.33272
							HTN+T2D-HL-	-0.0274116	0.00418854	-0.224116		HTN+OB-T2D-	0.302171	-0.720105	0.146971		HL+OB+SM+	0.686432	0.406549	0.234475			HL-OB+T2D-	0.0672167	0.562276	0.132095
							HTN+T2D-HL-	0.318179	-0.249473	0.128322		HTN+OB-T2D-	0.0834754	-0.531511	-0.681024		HL+OB+SM+	0.356292	0.0539886	0.317284			HL-OB+T2D-	-0.0602514	0.529575	-0.388379
							HTN+T2D-HL-	0.26631	-0.319452	-0.0742482		HTN+OB-T2D-	0.286592	-0.248878	-0.519847		HL+OB+SM+	0.667726	0.659585	0.873321			HL-OB+T2D-	-0.416062	-0.114713	-0.0636223
							HTN+T2D-HL-	0.223503	-0.0622496	-0.367		HTN+OB-T2D-	-0.236125	-0.581865	-0.729142		HL+OB+SM+	0.376484	0.27722	0.859618			HL-OB+T2D-	-0.655525	0.129003	-0.361814
							HTN+T2D-HL-	0.0212935	0.00259224	-0.291779		HTN+OB-T2D-	0.309164	-0.147059	-0.249133		HL+OB+SM+	0.204339	0.701474	1.05536			HL-OB+T2D-	-0.323854	0.138229	-0.657223
							HTN+T2D-HL-	0.0183093	-0.307513	0.12023		HTN+OB-T2D-	-0.0608512	-0.42918	-0.54389		HL+OB+SM+	0.285452	0.229715	0.999812			HL-OB+T2D-	-0.595856	0.137377	0.201505
							HTN+T2D-HL-	0.138423	0.172421	-0.0148796		HTN+OB-T2D-	-0.23572	-0.506613	-0.531484		HL+OB+SM+	0.216947	0.555485	0.287142			HL-OB+T2D-	-0.0465818	-0.155716	0.137961
							HTN+T2D-HL-	-0.158459	-0.13648	-0.673577		HTN+OB-T2D-	0.0674061	-0.529971	-0.0202411		HL+OB+SM+	0.535473	0.610526	0.82573			HL-OB+T2D-	0.0536333	0.45389	-0.592496
							HTN+T2D-HL-	0.0456367	0.215517	-0.0202277		HTN+OB-T2D-	-0.226176	-0.0414993	-0.76339		HL+OB+SM+	0.153803	0.411786	0.442706			HL-OB+T2D-	-0.0219723	0.457893	-0.325911
							HTN+T2D-HL-	0.116655	-0.033502	-0.507333		HTN+OB-T2D-	-0.110883	-0.0851885	-0.240055		HL+OB+SM+	0.384624	0.158592	0.121043			HL-OB+T2D-	-0.066689	0.299727	-0.0592805
							HTN+T2D-HL-	0.0344674	-0.083979	-0.366231		HTN+OB-T2D-	-0.0160973	-0.533003	-0.0362262		HL+OB+SM+	0.636486	0.502798	0.181056			HL-OB+T2D-	-0.0308255	0.312323	-0.604925
							HTN+T2D-HL-	0.0855461	-0.286972	-0.22565		HTN+OB-T2D-	-0.101747	-0.50397	-0.452362		HL+OB+SM+	0.242287	0.285764	0.550501			HL-OB-T2D+	-0.0607387	0.0744022	0.206581
							HTN+T2D-HL-	0.140879	0.0407081	-0.505618		HTN+OB-T2D-	0.390117	-0.111082	-0.689209		HL+OB+SM+	0.151193	0.0500834	0.417625			HL-OB-T2D+	-0.127869	0.156158	0.26566
							HTN+T2D-HL-	0.255052	0.0139624	-0.1927		HTN+OB-T2D-	0.595297	-0.382742	-0.572644		HL+OB+SM+	0.287555	0.45741	0.685704			HL-OB-T2D+	0.119523	-0.0944056	-0.0891502
							HTN+T2D-HL-	0.23853	0.0318595	0.0143492		HTN+OB-T2D-	0.328451	-0.113456	0.10995		HL+OB+SM+	0.292462	0.515249	0.837007			HL-OB-T2D+	-0.143567	-0.407208	-0.21183
							HTN+T2D-HL-	0.114821	-0.0747924	-0.120984		HTN+OB-T2D-	0.548378	-0.48767	-0.191058		HL+OB+SM+	0.441754	0.4201	0.579347			HL-OB-T2D+	-0.132929	0.176598	-0.0289825
							HTN+T2D-HL-	-0.0378994	-0.100703	-0.0695338		HTN+OB-T2D-	0.359955	-0.374323	-0.237392		HL+OB+SM+	0.424195	0.250754	0.317823			HL-OB-T2D+	-0.00541215	-0.498759	-0.293359
							HTN+T2D-HL-	-0.034143	-0.219464	-0.436883		HTN+OB-T2D-	0.529485	-0.713885	-0.376353		HL+OB+SM+	0.229349	0.329379	0.12441			HL-OB-T2D+	-0.28805	0.11284	-0.437828
							HTN+T2D-HL-	0.248833	-0.0201555	-0.523095		HTN+OB-T2D-	0.213126	-0.29436	-0.620759								HL-OB-T2D+	0.158388	0.165877	0.364422
							HTN+T2D-HL-	-0.0138156	0.090288	-0.0872543		HTN+OB-T2D-	0.611161	-0.629095	-0.170497								HL-OB-T2D+	-0.194416	-0.0220354	0.612002
							HTN+T2D-HL-	0.176611	-0.311563	-0.0758607		HTN+OB-T2D-	0.5718	0.106401	-0.493047								HL-OB-T2D+	-0.175687	0.00342391	0.381104
							HTN+T2D-HL-	-0.158843	-0.317811	-0.651018		HTN+OB-T2D-	-0.109645	-0.553493	0.153971								HL-OB-T2D+	0.137649	0.144493	-0.181828
							HTN+T2D-HL-	-0.095724	-0.243955	-0.204673		HTN+OB-T2D-	-0.293005	0.134271	-0.391793								HL-OB-T2D+	-0.362317	-0.121713	-0.108146
							HTN+T2D-HL-	0.401682	-0.201145	-0.277737		HTN+OB-T2D-	-0.294357	-0.608868	-0.339273								HL+OB+T2D+	0.0751769	0.357466	0.114672
							HTN+T2D-HL-	-0.0148081	0.115765	-0.573853		HTN+OB-T2D-	0.0682804	-0.191263	0.0486888								HL+OB+T2D+	0.461875	0.69294	-0.0550431
							HTN+T2D-HL-	0.156092	0.179835	-0.193373		HTN+OB-T2D-	0.469708	-0.133853	-0.495425								HL+OB+T2D+	0.0122214	1.0411	0.414623
							HTN+T2D-HL-	0.0282046	0.110379	-0.100099		HTN+OB-T2D-	0.247614	-0.137692	-0.406583								HL+OB+T2D+	0.424483	0.723611	-0.00625704
							HTN+T2D-HL-	-0.136149	-0.0484155	-0.210773		HTN+OB-T2D-	0.416483	-0.532165	-0.479915								HL+OB+T2D+	-0.0153678	0.373514	0.408524
							HTN+T2D-HL-	-0.117028	0.0354208	-0.375814		HTN+OB-T2D-	0.367815	-0.214293	0.113403								HL+OB+T2D+	0.258907	0.157359	0.308301
							HTN+T2D-HL-	0.0522127	0.121486	-0.359382		HTN+OB-T2D-	-0.050934	-0.744608	-0.300539								HL+OB+T2D+	0.315649	0.0909882	0.256833
							HTN+T2D-HL-	-0.0869618	-0.0686431	0.0551241		HTN+OB-T2D-	0.0406908	-0.472645	-0.0913336								HL+OB+T2D+	0.101904	0.398671	0.728736
							HTN+T2D-HL-	-0.0664817	0.0873704	-0.20304		HTN+OB-T2D-	0.294108	-0.050792	-0.155746								HL+OB+T2D+	0.0988567	0.850775	0.264347
							HTN+T2D-HL-	-0.151526	-0.0293176	-0.10833		HTN+OB-T2D-	0.385331	0.0192062	-0.441301								HL+OB+T2D+	-0.0704843	0.0516934	0.187365
							HTN+T2D-HL-	-0.126958	-0.161788	-0.566735		HTN+OB-T2D-	0.0813994	0.150228	-0.318394								HL+OB+T2D+	0.401228	0.310373	-0.13217
							HTN+T2D-HL-	-0.0171888	-0.154622	-0.247212		HTN+OB-T2D-	0.381105	-0.283405	-0.675859								HL+OB+T2D+	0.396854	0.209246	0.587889
							HTN+T2D-HL-	-0.116019	-0.265754	-0.24745		HTN+OB-T2D-	-0.127127	-0.433026	-0.748884								HL+OB+T2D+	0.0370623	0.845342	0.457507
							HTN+T2D-HL-	0.19799	-0.11741	-0.254382		HTN+OB-T2D-	0.41079	-0.532072	-0.174918								HL+OB+T2D+	-0.109477	1.02105	0.162054
							HTN+T2D-HL-	0.227964	-0.0781795	-0.465096		HTN+OB-T2D-	0.442772	-0.110507	-0.0238932								HL+OB+T2D+	0.359028	0.949041	0.637188
							HTN+T2D-HL-	0.23698	-0.0418677	0.0416437		HTN+OB-T2D-	0.327434	-0.739505	-0.1595								HL+OB+T2D+	-0.199789	0.185225	-0.0741342
							HTN+T2D-HL-	0.309462	-0.305197	-0.133213		HTN+OB-T2D-	0.536807	-0.00549834	0.0868734								HL+OB+T2D+	-0.0335983	0.835809	0.81106
							HTN+T2D-HL-	-0.109505	0.0712336	-0.616344		HTN+OB-T2D-	0.404915	-0.705805	-0.65807								HL+OB+T2D+	0.026712	0.364827	-0.145979
							HTN+T2D-HL-	0.186532	-0.114842	-0.500624		HTN+OB-T2D-	0.527582	-0.175678	-0.304624								HL+OB+T2D+	0.109535	0.814548	0.643368
							HTN+T2D-HL-	0.314098	-0.0496499	-0.16911		HTN+OB-T2D-	-0.213249	-0.734489	0.137735
							HTN+T2D-HL-	0.0346932	0.133181	-0.357385		HTN+OB-T2D-	0.391575	0.0673929	-0.513927
							HTN+T2D-HL-	0.200601	-0.175274	-0.110245		HTN+OB-T2D-	0.354894	-0.378897	0.0352916
							HTN+T2D-HL-	0.38332	0.0839561	-0.666313		HTN+OB-T2D-	0.184071	-0.62973	-0.410296
							HTN+T2D-HL-	0.197567	0.110182	-0.0791206		HTN+OB-T2D-	-0.0990108	0.0194294	-0.0291105
							HTN+T2D-HL-	0.246931	-0.220293	-0.0539413		HTN+OB-T2D-	0.293178	-0.625047	-0.197695
							HTN+T2D-HL-	0.42185	-0.135979	-0.507144		HTN+OB-T2D-	-0.0728161	-0.046613	-0.40143
							HTN+T2D-HL-	0.294561	-0.153818	-0.0838291		HTN+OB-T2D-	0.13982	-0.044462	-0.129984
							HTN+T2D-HL-	0.0842048	-0.0149359	-0.074684		HTN+OB-T2D-	0.286501	-0.427406	-0.392019
							HTN+T2D-HL-	0.347346	0.0191739	-0.665419		HTN+OB-T2D-	0.589538	0.0854906	0.0875936
							HTN+T2D-HL-	-0.166917	-0.260584	-0.521923		HTN+OB-T2D-	0.0453534	-0.71854	-0.624357
							HTN+T2D-HL-	0.273498	-0.000148449	-0.302708		HTN+OB-T2D-	0.435727	-0.327868	-0.289434
							HTN+T2D-HL-	0.354037	0.0806598	-0.156474		HTN+OB-T2D-	-0.180895	-0.374749	-0.643904
							HTN+T2D-HL-	0.103989	-0.0290702	-0.140238		HTN+OB-T2D-	-0.143443	-0.185087	-0.117308
							HTN+T2D-HL-	-0.00694434	-0.0432749	-0.570033		HTN+OB-T2D-	0.33703	0.0946482	-0.0504901
							HTN+T2D-HL-	-0.135198	-0.251617	-0.424566		HTN+OB-T2D-	0.00413866	-0.387626	-0.100671
							HTN+T2D-HL-	0.228084	0.202589	-0.0272853		HTN+OB-T2D-	-0.0218848	-0.468502	-0.0802092
							HTN+T2D-HL-	0.0548074	-0.136545	-0.25941		HTN+OB-T2D-	0.265405	-0.0508198	-0.805191
							HTN+T2D-HL-	0.298519	0.210839	-0.510565		HTN+OB-T2D-	0.254508	-0.00914594	0.11068
							HTN+T2D-HL-	0.0218815	0.0513203	-0.526552		HTN+OB-T2D-	0.0592828	-0.615446	-0.661043
							HTN+T2D-HL-	0.15619	-0.0405813	0.0640152		HTN+OB-T2D-	0.347355	-0.322788	-0.454818
							HTN+T2D-HL-	0.0896075	0.206883	0.0274079		HTN+OB-T2D-	-0.14772	-0.315434	-0.72917
							HTN+T2D-HL-	0.134466	0.110334	0.134795		HTN+OB-T2D-	-0.14274	0.0350038	0.0233674
							HTN+T2D-HL-	-0.0944954	-0.266443	-0.0344414		HTN+OB-T2D-	-0.274999	-0.0191516	-0.0766121
							HTN+T2D-HL-	0.203246	0.0738573	-0.132265		HTN+OB-T2D-	0.144429	-0.309274	-0.319449
							HTN+T2D-HL-	0.108484	0.220683	-0.311339		HTN+OB-T2D-	-0.270528	-0.0214755	-0.652557
							HTN+T2D-HL-	0.0911294	0.116313	-0.632269		HTN+OB-T2D-	0.303979	-0.234125	-0.0421575
							HTN+T2D-HL-	-0.149483	0.209348	-0.376679		HTN+OB-T2D-	0.0881954	-0.650762	-0.70622
							HTN+T2D-HL-	0.058736	-0.278539	-0.482634		HTN+OB-T2D-	-0.233004	-0.198756	-0.173845
							HTN+T2D-HL-	0.00709379	-0.0611151	-0.102028		HTN+OB-T2D-	0.0883296	-0.0123743	-0.254005
							HTN+T2D-HL-	0.0468565	-0.247572	0.0552743		HTN+OB-T2D-	0.121571	0.0783863	-0.075071
							HTN+T2D-HL-	0.0383349	0.118284	-0.250135		HTN+OB-T2D-	0.196318	-0.170269	-0.379362
							HTN+T2D-HL-	-0.111857	-0.152285	0.0351735		HTN+OB-T2D-	0.293115	-0.673548	-0.573359
							HTN+T2D-HL-	0.409919	-0.145757	0.074598		HTN+OB-T2D-	-0.0551953	-0.107394	0.114906
							HTN+T2D-HL-	-0.0204334	-0.105003	-0.117395		HTN+OB-T2D-	0.15066	0.0949347	0.0156126
							HTN+T2D-HL-	0.036286	0.109575	-0.0109764		HTN+OB-T2D-	0.205005	0.128114	0.0938154
							HTN+T2D-HL-	-0.15056	-0.244503	0.0436316		HTN+OB-T2D-	0.123683	-0.310845	0.105159
							HTN+T2D-HL-	0.111232	0.151337	-0.127072		HTN+OB-T2D-	-0.208717	-0.22377	-0.433943
							HTN+T2D-HL-	-0.027647	0.18225	-0.139703		HTN+OB-T2D-	0.127671	0.0264876	-0.439098
							HTN+T2D-HL-	0.178311	-0.312355	-0.253349		HTN+OB-T2D-	0.46855	0.185691	-0.0538472
							HTN+T2D-HL-	0.310286	0.0883819	-0.00166473		HTN+OB-T2D-	0.180536	-0.22454	-0.404484
							HTN+T2D-HL-	0.136361	0.100374	-0.605734		HTN+OB-T2D-	0.402701	-0.329415	0.112862
							HTN+T2D-HL-	0.0506332	0.0987844	-0.00108678		HTN+OB-T2D-	0.504992	-0.707692	0.0974568
							HTN+T2D-HL-	-0.0362057	-0.0422676	-0.0963671		HTN+OB-T2D-	0.587681	-0.427287	-0.629136
							HTN+T2D-HL-	0.412173	0.0514466	-0.296926		HTN+OB-T2D-	-0.00408775	-0.24047	-0.380244
							HTN+T2D-HL-	0.141828	-0.285591	-0.191436		HTN+OB-T2D-	-0.116732	-0.695996	0.0878112
							HTN+T2D-HL-	0.421935	-0.119789	-0.157349		HTN+OB-T2D-	0.129756	0.184513	-0.403702
							HTN+T2D-HL-	-0.041521	-0.0682269	-0.462615		HTN+OB-T2D-	-0.214931	-0.248111	-0.670537
							HTN+T2D-HL-	-0.0352803	0.00167768	-0.635643		HTN+OB-T2D-	-0.046958	-0.47438	-0.395736
							HTN+T2D-HL-	0.130501	0.146136	-0.0207746		HTN+OB-T2D-	-0.286141	-0.162385	-0.806261
							HTN+T2D-HL-	-0.169172	0.007764	-0.438459		HTN+OB-T2D-	-0.292573	-0.61405	-0.173307
							HTN+T2D-HL-	0.278859	-0.164944	-0.658619		HTN+OB-T2D-	-0.311906	-0.587498	-0.647685
							HTN+T2D-HL-	0.240802	-0.0286925	-0.388303		HTN+OB-T2D-	-0.0592672	0.121274	0.0422435
							HTN+T2D-HL-	0.184887	-0.0173544	-0.556051		HTN+OB-T2D-	-0.0933912	-0.147795	-0.770315
							HTN+T2D-HL-	-0.171181	-0.173025	-0.586846		HTN+OB-T2D-	-0.276773	0.0543104	-0.661543
							HTN+T2D-HL-	0.141222	-0.205018	-0.371281		HTN+OB-T2D-	0.27781	-0.681388	-0.0855927
							HTN+T2D-HL-	0.111711	0.193349	-0.552902		HTN+OB-T2D-	-0.258594	-0.743923	-0.487149
							HTN+T2D-HL-	0.283772	0.169381	-0.510754		HTN+OB-T2D-	-0.316443	-0.105339	-0.475192
							HTN+T2D-HL-	0.407205	0.20952	-0.445798		HTN+OB-T2D-	0.298278	-0.55195	-0.583384
							HTN+T2D-HL-	0.377341	-0.126665	-0.150574		HTN+OB-T2D-	0.329252	-0.542843	-0.0843592
							HTN+T2D-HL-	0.0164292	-0.0989408	-0.336069		HTN+OB-T2D-	0.175388	-0.592243	-0.337675
							HTN+T2D-HL-	-0.0318502	-0.235399	-0.0915891		HTN+OB-T2D-	-0.00769799	-0.0537297	-0.0244933
							HTN+T2D-HL-	0.0125877	0.186189	-0.236484		HTN+OB-T2D-	0.168598	-0.389747	-0.137381
							HTN+T2D-HL-	0.134309	-0.0162787	-0.265412		HTN+OB-T2D-	0.289852	-0.462234	-0.222931
							HTN+T2D-HL-	0.13497	-0.28979	-0.198542		HTN+OB-T2D-	0.547331	-0.500248	-0.713772
							HTN+T2D-HL-	-0.111994	-0.238111	-0.159695		HTN+OB-T2D-	0.405988	-0.0490433	-0.157112
							HTN+T2D-HL-	-0.0929258	-0.1669	0.130443		HTN+OB-T2D-	0.395946	-0.523354	-0.681177
							HTN+T2D-HL-	-0.0536777	0.179238	-0.651374		HTN+OB-T2D-	0.484943	-0.478328	-0.80313
							HTN+T2D-HL-	0.276455	0.220549	0.139065		HTN+OB-T2D-	0.448623	-0.0107247	-0.0281791
							HTN+T2D-HL-	0.0660093	0.0336634	-0.225111		HTN+OB-T2D-	0.573285	-0.616204	-0.763503
							HTN+T2D-HL-	-0.0507406	-0.110576	0.0390863		HTN+OB-T2D-	0.621078	-0.268742	0.143138
							HTN+T2D-HL-	0.0815879	-0.219883	-0.167493		HTN+OB-T2D-	-0.0071159	-0.357482	-0.214973
							HTN+T2D-HL-	0.172795	-0.222234	0.0375644		HTN+OB-T2D-	-0.198827	-0.382936	-0.130203
							HTN+T2D-HL-	-0.0290683	-0.122141	0.00981793		HTN+OB-T2D-	0.598584	-0.636072	-0.370696
							HTN+T2D-HL-	0.177464	0.240932	-0.228021		HTN+OB-T2D-	-0.254821	-0.441381	-0.635948
							HTN+T2D-HL-	0.264311	-0.236339	-0.186033		HTN+OB-T2D-	0.214776	-0.463889	-0.277323
							HTN+T2D-HL-	-0.138172	0.135068	0.0015926		HTN+OB-T2D-	0.170704	-0.132799	-0.606755
							HTN+T2D-HL-	0.0295666	0.171851	-0.219364		HTN+OB-T2D-	-0.188767	-0.225546	-0.641879
							HTN+T2D-HL-	-0.0483377	0.0867546	-0.0299537		HTN+OB-T2D-	-0.118318	-0.503937	-0.198445
							HTN+T2D-HL-	0.386777	0.0374544	0.120025		HTN+OB-T2D-	0.194214	0.0449634	-0.168292
							HTN+T2D-HL-	0.186005	-0.148123	-0.137753		HTN+OB-T2D-	0.0699445	-0.617722	-0.383135
							HTN+T2D-HL-	0.185698	-0.302326	-0.157355		HTN+OB-T2D-	-0.048874	-0.573994	-0.289961
							HTN+T2D-HL-	0.265346	0.0319089	0.0629158		HTN+OB-T2D-	-0.308143	-0.00555121	-0.454976
							HTN+T2D-HL-	0.337366	-0.004859	0.100172		HTN+OB-T2D-	0.504637	-0.558571	-0.400668
							HTN+T2D-HL-	0.149589	0.244038	-0.158715		HTN+OB-T2D-	-0.279524	-0.0285575	-0.376279
							HTN+T2D-HL-	0.215053	0.24073	-0.317794		HTN+OB-T2D-	0.152919	-0.69462	-0.671266
							HTN+T2D-HL-	0.0244902	0.140784	-0.0622349		HTN+OB-T2D-	0.587237	-0.372439	-0.506043
							HTN+T2D-HL-	-0.086542	-0.125376	-0.292756		HTN+OB-T2D-	0.506397	-0.689013	-0.0500044
							HTN+T2D-HL-	-0.136486	-0.283703	-0.0203996		HTN+OB-T2D-	0.046822	-0.344926	-0.80399
							HTN+T2D-HL-	0.105783	-0.16135	-0.230979		HTN+OB-T2D-	0.486376	-0.0379264	-0.291425
							HTN+T2D-HL-	-0.0311191	0.0220051	-0.544169		HTN+OB-T2D-	-0.164411	-0.534132	0.122041
							HTN+T2D-HL-	-0.0756985	0.00345313	0.0743577		HTN+OB-T2D-	-0.241265	-0.31793	-0.0687216
							HTN+T2D-HL-	-0.180205	-0.155189	-0.533272		HTN+OB-T2D-	-0.251658	-0.522349	-0.603899
							HTN+T2D-HL-	0.204429	0.0143963	-0.599265		HTN+OB-T2D-	0.0761508	-0.152154	0.00576546
							HTN+T2D-HL-	0.208224	-0.211088	-0.666639		HTN+OB-T2D-	-0.179872	-0.0592831	-0.766022
							HTN+T2D-HL-	-0.0975843	-0.247496	-0.409409		HTN+OB-T2D-	-0.220866	-0.387469	0.0539245
							HTN+T2D-HL-	0.320896	-0.237466	-0.169243		HTN+OB-T2D-	0.305754	0.0974769	-0.709799
							HTN+T2D-HL-	0.385083	0.168502	-0.578953		HTN+OB-T2D-	0.623747	-0.689058	-0.0490723
							HTN+T2D-HL-	0.0908534	0.184018	-0.0534955		HTN+OB-T2D-	0.389374	-0.219624	0.0320819
							HTN+T2D-HL-	-0.11118	-0.165978	-0.62158		HTN+OB-T2D-	0.14747	-0.518858	-0.170132
							HTN+T2D-HL-	0.260944	0.199318	-0.0886145		HTN+OB-T2D-	-0.257445	-0.0145084	-0.687253
							HTN+T2D-HL-	0.211302	-0.0992618	-0.0617855		HTN+OB-T2D-	0.454545	-0.663375	-0.433636
							HTN+T2D-HL-	0.184744	-0.0476899	-0.667628		HTN+OB-T2D-	0.00934127	-0.649826	-0.558058
							HTN+T2D-HL-	0.210416	-0.280726	-0.23582		HTN+OB-T2D-	0.131507	-0.0987967	-0.529763
							HTN+T2D-HL-	-0.184634	-0.190109	0.0285297		HTN+OB-T2D-	0.222355	-0.598687	-0.00829346
							HTN+T2D-HL-	0.352721	0.0523385	-0.31484		HTN+OB-T2D-	0.432255	-0.10378	-0.334787
							HTN+T2D-HL-	0.148031	-0.237388	0.101773		HTN+OB-T2D-	-0.0547016	-0.115186	-0.467312
							HTN+T2D-HL-	0.249534	0.103852	-0.659464		HTN+OB-T2D-	-0.234773	-0.429732	-0.662353
							HTN+T2D-HL-	0.366873	-0.103002	-0.458702		HTN+OB-T2D-	-0.157016	-0.296116	-0.304026
							HTN+T2D-HL-	0.350036	-0.0372992	-0.047205		HTN+OB-T2D-	0.26937	-0.12514	-0.433353
							HTN+T2D-HL-	0.297211	0.112242	0.107577		HTN+OB-T2D-	-0.0362462	0.0797648	-0.41866
							HTN+T2D-HL-	0.0386617	-0.22611	-0.177287		HTN+OB-T2D-	-0.228475	-0.455331	-0.782187
							HTN+T2D-HL-	0.117735	0.198278	-0.639114		HTN+OB-T2D-	0.314066	0.118155	-0.578282
							HTN+T2D-HL-	0.0549974	-0.067633	0.0288187		HTN-OB+T2D-	-0.691592	-0.103141	-0.366993
							HTN+T2D-HL-	-0.153192	-0.111392	-0.359786		HTN-OB+T2D-	-0.126378	-0.211345	0.0428419
							HTN+T2D-HL-	0.102734	-0.11907	-0.651364		HTN-OB+T2D-	-0.490719	0.28461	-0.470046
							HTN+T2D-HL-	0.241161	-0.112866	-0.297745		HTN-OB+T2D-	-0.0801304	-0.25024	-0.364198
							HTN+T2D-HL-	0.237927	-0.0543881	-0.618907		HTN-OB+T2D-	-0.0180616	-0.170955	-0.304965
							HTN+T2D-HL-	0.0549233	-0.20116	-0.028461		HTN-OB+T2D-	-0.323481	0.227476	-0.284784
							HTN+T2D-HL-	-0.0983837	0.147638	-0.280416		HTN-OB+T2D-	-0.46106	0.483432	-0.259475
							HTN+T2D-HL-	0.28552	-0.0314891	0.126244		HTN-OB+T2D-	-0.461044	0.0840655	-0.302507
							HTN+T2D-HL-	-0.155043	0.0916916	-0.379301		HTN-OB+T2D-	-0.225229	-0.215167	-0.334323
							HTN+T2D-HL-	-0.0424293	-0.0997138	0.0799935		HTN-OB+T2D-	-0.427851	0.0888861	0.0574092
							HTN+T2D-HL-	0.0682967	0.0455718	-0.126271		HTN-OB+T2D-	0.0807655	-0.237938	0.076479
							HTN+T2D-HL-	0.181533	-0.183177	-0.0735015		HTN-OB+T2D-	0.110508	0.463572	0.150673
							HTN+T2D-HL-	-0.0696866	-0.156443	-0.10655		HTN-OB+T2D-	-0.53556	0.0649929	-0.181515
							HTN+T2D-HL-	0.153579	0.0987881	-0.526174		HTN-OB+T2D-	-0.339462	0.513813	0.0996416
							HTN+T2D-HL-	0.00138328	0.0749379	-0.504632		HTN-OB+T2D-	-0.0686072	0.36371	0.0924133
							HTN+T2D-HL-	0.155547	-0.219352	-0.497502		HTN-OB+T2D-	-0.134595	-0.0187568	-0.69589
							HTN+T2D-HL-	0.235733	0.0659346	-0.172594		HTN-OB+T2D-	-0.0774458	0.257452	0.131369
							HTN+T2D-HL-	0.266747	0.143841	-0.400117		HTN-OB+T2D-	-0.102621	0.128846	-0.583286
							HTN+T2D-HL-	0.204693	0.151106	-0.441189		HTN-OB+T2D-	-0.476307	0.620343	-0.0177412
							HTN+T2D-HL-	0.190865	0.217003	-0.248962		HTN-OB+T2D-	-0.368958	0.233728	-0.0788899
							HTN+T2D-HL-	-0.16722	-0.143634	-0.281747		HTN-OB+T2D-	-0.380528	0.518905	-0.553871
							HTN+T2D-HL-	0.182448	-0.303397	0.035494		HTN-OB+T2D-	-0.541684	0.364187	-0.254646
							HTN+T2D-HL-	0.0987376	-0.239162	-0.397042		HTN-OB+T2D-	-0.286884	0.231747	-0.116397
							HTN+T2D-HL-	-0.135808	0.249864	0.0246678		HTN-OB+T2D-	0.0703829	0.0491422	-0.0592827
							HTN+T2D-HL-	0.25797	-0.0945429	-0.559351		HTN-OB+T2D-	-0.0944231	-0.140229	-0.547606
							HTN+T2D-HL-	0.423968	0.0579358	-0.646416		HTN-OB+T2D-	-0.081584	0.12713	-0.0113604
							HTN+T2D-HL-	-0.100121	-0.317858	-0.472416		HTN-OB+T2D-	-0.666794	-0.156686	-0.634228
							HTN+T2D-HL-	-0.133125	0.215396	-0.349888		HTN-OB+T2D-	-0.0679449	0.583715	0.0955419
							HTN+T2D-HL-	0.211858	0.0155087	-0.63773		HTN-OB+T2D-	-0.691199	0.206294	-0.131058
							HTN+T2D-HL-	-0.17928	-0.286551	-0.555917		HTN-OB+T2D-	0.0193276	0.321125	0.108851
							HTN+T2D-HL-	0.0740217	-0.318328	-0.0288646		HTN-OB+T2D-	-0.205965	0.362932	-0.144622
							HTN+T2D-HL-	0.253595	-0.149266	-0.076162		HTN-OB+T2D-	-0.322829	0.277647	-0.0360007
							HTN+T2D-HL-	-0.178118	-0.0774201	-0.49268		HTN-OB+T2D-	0.0965883	0.176923	0.00176594
							HTN+T2D-HL-	0.273193	-0.200652	-0.321197		HTN-OB+T2D-	-0.0457689	0.292378	-0.321744
							HTN+T2D-HL-	0.00173571	0.168647	-0.271525		HTN-OB+T2D-	-0.420672	0.124994	-0.1507
							HTN+T2D-HL-	0.125113	-0.0556196	-0.399085		HTN-OB+T2D-	-0.0243632	0.269632	-0.0282034
							HTN+T2D-HL-	0.268769	-0.119221	-0.598192		HTN-OB+T2D-	-0.376308	-0.0231785	-0.322619
							HTN+T2D-HL-	0.0680249	0.0349012	0.13486		HTN-OB+T2D-	-0.144183	-0.267533	-0.160266
							HTN+T2D-HL-	0.0531274	-0.146821	-0.00610192		HTN-OB+T2D-	-0.146792	0.471534	-0.115789
							HTN+T2D-HL-	0.300793	-0.0329434	-0.641926		HTN-OB+T2D-	0.0385816	-0.168155	-0.235375
							HTN+T2D-HL-	0.26438	0.13646	-0.165647		HTN-OB+T2D-	-0.153348	0.443301	-0.522336
							HTN+T2D-HL-	0.28057	0.0463152	-0.2209		HTN-OB+T2D-	-0.000727089	-0.120774	-0.77545
							HTN+T2D-HL-	-0.0812433	0.191217	-0.127014		HTN-OB+T2D-	0.109569	-0.227522	-0.240923
							HTN+T2D-HL-	-0.00845636	0.0429161	-0.378487		HTN-OB+T2D-	-0.10266	0.258901	-0.0513013
							HTN+T2D-HL-	-0.14463	-0.17099	-0.567674		HTN-OB+T2D-	-0.00811118	-0.231213	-0.150465
							HTN+T2D-HL-	0.387676	-0.00146209	-0.312946		HTN-OB+T2D-	-0.185243	-0.23123	-0.150122
							HTN+T2D-HL-	0.401279	-0.0795149	-0.296936		HTN-OB+T2D-	-0.394592	0.174175	-0.684189
							HTN+T2D-HL-	0.367529	-0.0445506	-0.076136		HTN-OB+T2D-	-0.62259	0.353497	-0.59224
							HTN+T2D-HL-	0.368634	-0.124083	-0.67403		HTN-OB+T2D-	-0.0759035	0.442446	-0.152782
							HTN+T2D-HL-	-0.0721383	-0.209413	-0.480793		HTN-OB+T2D-	0.0335082	-0.102909	-0.317689
							HTN+T2D-HL-	0.00656142	-0.19839	-0.417468		HTN-OB+T2D-	-0.481271	0.254977	-0.745386
							HTN+T2D-HL-	0.142758	0.153651	0.0346323		HTN-OB+T2D-	-0.112576	-0.0576276	-0.0472649
							HTN+T2D-HL-	-0.146065	0.181273	-0.581034		HTN-OB+T2D-	-0.289946	-0.0656407	-0.130917
							HTN+T2D-HL-	0.105899	-0.220177	-0.0135787		HTN-OB+T2D-	0.00390075	-0.104948	0.146143
							HTN+T2D-HL-	0.239804	-0.244466	-0.611818		HTN-OB+T2D-	-0.154693	-0.13612	-0.345656
							HTN+T2D-HL-	0.212287	-0.0490585	-0.597187		HTN-OB+T2D-	-0.176277	0.115153	-0.346112
							HTN+T2D-HL-	-0.112513	0.14219	-0.507688		HTN-OB+T2D-	-0.481568	0.256924	-0.0664802
							HTN+T2D-HL-	0.271936	0.131219	-0.358665		HTN-OB+T2D-	0.0245648	-0.171726	-0.154418
							HTN+T2D-HL-	-0.0191325	-0.0178845	0.0756497		HTN-OB+T2D-	0.076071	0.349352	-0.395251
							HTN+T2D-HL-	0.257878	0.0590969	-0.423341		HTN-OB+T2D-	-0.626113	0.0685683	-0.520242
							HTN+T2D-HL-	0.201085	-0.164081	0.00122564		HTN-OB+T2D-	-0.330183	0.0367063	-0.165886
							HTN+T2D-HL-	-0.0396906	-0.244682	-0.20416		HTN-OB+T2D-	-0.680642	0.380724	-0.527563
							HTN+T2D-HL-	-0.0874879	0.167075	-0.43564		HTN-OB+T2D-	-0.0505393	0.625135	0.0762097
							HTN+T2D-HL-	0.116693	0.0729391	-0.280092		HTN-OB+T2D-	-0.0634503	0.243417	-0.484038
							HTN+T2D-HL-	0.041414	-0.0361791	-0.256116		HTN-OB+T2D-	-0.151728	-0.222082	-0.274239
							HTN+T2D-HL-	-0.0562992	-0.00492089	-0.0662763		HTN-OB+T2D-	-0.491094	0.280955	-0.582273
							HTN+T2D-HL-	0.420776	-0.300489	-0.459397		HTN-OB+T2D-	-0.152535	0.529722	-0.298589
							HTN+T2D-HL-	-0.115527	-0.102418	-0.46817		HTN-OB+T2D-	-0.21124	0.293621	-0.426165
							HTN+T2D-HL-	0.0670334	0.063834	-0.195142		HTN-OB+T2D-	-0.636657	-0.00340649	-0.679962
							HTN+T2D-HL-	-0.0852735	0.14295	-0.180696		HTN-OB+T2D-	-0.160138	0.237685	-0.697711
							HTN+T2D-HL-	0.137257	0.0926714	-0.210221		HTN-OB+T2D-	-0.459545	0.214136	-0.759997
							HTN+T2D-HL-	0.311874	-0.0113883	-0.0980442		HTN-OB+T2D-	-0.132351	0.539772	-0.763018
							HTN+T2D-HL-	0.331832	-0.302718	-0.493621		HTN-OB+T2D-	-0.327553	0.17908	-0.358169
							HTN+T2D-HL-	0.0337899	-0.161156	-0.545107		HTN-OB+T2D-	0.040538	-0.231994	-0.533765
							HTN+T2D-HL-	0.174889	0.161306	-0.0561564		HTN-OB+T2D-	-0.555915	-0.0348785	-0.0420355
							HTN+T2D-HL-	0.117682	-0.145731	-0.207796		HTN-OB+T2D-	-0.515449	0.27829	-0.435773
							HTN+T2D-HL-	0.0340202	0.144627	0.0641387		HTN-OB+T2D-	-0.320188	0.0568395	-0.640762
							HTN+T2D-HL-	-0.0343535	0.0511939	-0.515888		HTN-OB+T2D-	-0.468056	0.540521	-0.783863
							HTN+T2D-HL-	0.301716	0.192525	-0.317951		HTN-OB+T2D-	-0.613596	0.382519	-0.303177
							HTN+T2D-HL-	0.121497	-0.180951	-0.196781		HTN-OB+T2D-	0.0903263	-0.171643	-0.769801
							HTN+T2D-HL-	0.0356435	-0.0450529	-0.367648		HTN-OB+T2D-	-0.444309	0.521742	-0.564633
							HTN+T2D-HL-	-0.0164304	0.242018	-0.365263		HTN-OB+T2D-	-0.641905	-0.159133	-0.572309
							HTN+T2D-HL-	0.178268	0.139618	-0.264374		HTN-OB+T2D-	-0.0700542	0.341335	-0.250571
							HTN+T2D-HL-	0.158826	0.0299801	-0.323506		HTN-OB+T2D-	-0.280936	0.469937	-0.301976
							HTN+T2D-HL-	-0.0313758	-0.0641854	0.0017567		HTN-OB+T2D-	0.025067	0.348109	-0.561706
							HTN+T2D-HL-	0.368609	0.0168448	-0.139437		HTN-OB+T2D-	-0.355312	0.473166	-0.639784
							HTN+T2D-HL-	-0.0697022	0.120345	-0.523849		HTN-OB+T2D-	-0.12129	0.0227793	-0.0575702
							HTN+T2D-HL-	0.225064	-0.209919	0.0199319		HTN-OB+T2D-	-0.402194	0.21073	-0.459154
							HTN+T2D-HL-	0.345504	-0.0699306	-0.189795		HTN-OB+T2D-	-0.44908	0.575281	-0.61044
							HTN+T2D-HL-	0.0866599	0.0817208	-0.327908		HTN-OB+T2D-	-0.142103	0.29653	0.111729
							HTN+T2D-HL-	0.0186934	0.0699867	-0.225994		HTN-OB+T2D-	-0.274809	0.595045	-0.725124
							HTN+T2D-HL-	-0.0237243	-0.260731	0.10678		HTN-OB+T2D-	-0.204214	0.342598	-0.456472
							HTN+T2D-HL-	-0.00849892	-0.169404	-0.580203		HTN-OB+T2D-	-0.324403	0.384969	-0.40411
							HTN+T2D-HL-	0.191118	-0.0561738	-0.420138		HTN-OB+T2D-	-0.555934	0.185624	-0.487891
							HTN+T2D-HL-	0.201189	0.19695	-0.113787		HTN-OB+T2D-	-0.0121332	0.0376531	0.134746
							HTN+T2D-HL-	-0.141619	-0.225935	-0.484975		HTN-OB+T2D-	-0.623255	-0.156639	-0.67174
							HTN+T2D-HL-	-0.0750078	-0.271701	-0.512563		HTN-OB+T2D-	-0.4727	-0.129675	-0.211326
							HTN+T2D-HL-	0.0460701	0.236041	-0.379294		HTN-OB+T2D-	-0.236292	0.430657	-0.134864
							HTN+T2D-HL-	-0.0351447	0.139098	-0.449463		HTN-OB+T2D-	-0.422261	-0.215021	-0.286962
							HTN+T2D-HL-	-0.0344598	0.0057989	-0.287607		HTN-OB+T2D-	-0.329556	0.239457	0.041576
							HTN+T2D-HL-	0.309682	-0.0920624	-0.271301		HTN-OB+T2D-	-0.256349	-0.118036	-0.33288
							HTN+T2D-HL-	0.0980617	0.168298	-0.246574		HTN-OB+T2D-	0.0218467	0.407054	-0.0865797
							HTN+T2D-HL-	0.139926	0.0848704	-0.0553493		HTN-OB+T2D-	-0.0319347	-0.0154812	-0.545716
							HTN+T2D-HL-	0.123519	-0.11791	-0.545917		HTN-OB+T2D-	-0.263586	0.0483506	-0.707961
							HTN+T2D-HL-	-0.0191373	0.141302	-0.113866		HTN-OB+T2D-	-0.0602849	0.116504	-0.644625
							HTN+T2D-HL-	-0.0278483	-0.293192	-0.525276		HTN-OB+T2D-	-0.0753857	0.0285328	-0.375003
							HTN+T2D-HL-	0.208708	-0.306231	-0.112386		HTN-OB+T2D-	-0.23657	0.417939	-0.238691
							HTN+T2D-HL-	0.123563	-0.0579601	-0.60112		HTN-OB+T2D-	-0.62086	0.451724	-0.134381
							HTN+T2D-HL-	0.108793	-0.289448	-0.365839		HTN-OB+T2D-	-0.139024	0.0275656	-0.254581
							HTN+T2D-HL-	0.0123946	0.0615774	-0.108337		HTN-OB+T2D-	-0.135444	0.559654	-0.549866
							HTN+T2D-HL-	-0.183692	-0.0619693	-0.202552		HTN-OB+T2D-	-0.403941	0.562455	-0.760935
							HTN+T2D-HL-	0.114684	-0.0377521	-0.464148		HTN-OB+T2D-	-0.341598	0.232312	-0.63842
							HTN+T2D-HL-	0.143902	0.177561	0.019069		HTN-OB+T2D-	-0.198331	0.0306931	0.122133
							HTN+T2D-HL-	0.12385	0.223883	0.047208		HTN-OB+T2D-	-0.108386	0.444336	-0.287287
							HTN+T2D-HL-	-0.0959133	-0.0650923	-0.0663151		HTN-OB+T2D-	-0.493358	0.0076133	-0.329721
							HTN+T2D-HL-	-0.0438821	0.0956972	-0.199416		HTN-OB+T2D-	-0.0536002	0.617997	0.00734766
							HTN+T2D-HL-	0.426474	0.164339	-0.24672		HTN-OB+T2D-	-0.364958	-0.177215	0.180797
							HTN+T2D-HL-	0.143886	0.209211	-0.143723		HTN-OB+T2D-	-0.493353	0.40215	-0.775935
							HTN+T2D-HL-	0.24096	0.0642299	-0.617247		HTN-OB+T2D-	-0.262021	-0.0866565	-0.0642191
							HTN+T2D-HL-	0.0144505	0.171643	-0.079222		HTN-OB+T2D-	-0.40614	-0.269156	-0.68813
							HTN-T2D+HL-	0.211832	-0.33535	-0.125424		HTN-OB+T2D-	-0.0757342	0.603643	-0.0229555
							HTN-T2D+HL-	-0.189724	-0.0593196	0.0383053		HTN-OB+T2D-	-0.21665	0.0585957	-0.263271
							HTN-T2D+HL-	0.0544426	0.123591	0.0967266		HTN-OB+T2D-	-0.249654	0.274382	-0.365372
							HTN-T2D+HL-	0.00658214	0.139922	0.10998		HTN-OB+T2D-	-0.345079	-0.0399505	-0.321733
							HTN-T2D+HL-	-0.243436	-0.407472	-0.130698		HTN-OB+T2D-	-0.258683	0.22399	-0.316943
							HTN-T2D+HL-	-0.260507	-0.0707047	-0.235644		HTN-OB+T2D-	-0.546709	0.442958	-0.11764
							HTN-T2D+HL-	0.252188	-0.107684	0.018731		HTN-OB+T2D-	0.036487	-0.127314	-0.428824
							HTN-T2D-HL+	-0.18188	-0.0771754	0.0597125		HTN-OB+T2D-	0.0949149	-0.0613526	-0.309553
							HTN-T2D-HL+	0.294187	0.305982	-0.51657		HTN-OB+T2D-	-0.333472	0.360347	-0.777808
							HTN-T2D-HL+	0.329526	-0.0154373	-0.0378992		HTN-OB+T2D-	-0.0750932	0.645018	-0.167153
							HTN-T2D-HL+	0.00842362	0.00365935	-0.0122502		HTN-OB+T2D-	0.0667094	-0.0192595	0.00132702
							HTN-T2D-HL+	0.0231771	-0.00536341	-0.0852434		HTN-OB+T2D-	-0.374678	0.648226	0.0599597
							HTN-T2D-HL+	-0.0590452	-0.202233	-0.274656		HTN-OB+T2D-	-0.0880537	0.0228609	0.070592
							HTN-T2D-HL+	0.178774	0.247424	-0.159409		HTN-OB+T2D-	-0.0538618	0.101173	0.120321
							HTN-T2D-HL+	0.0127362	-0.00510874	0.0754771		HTN-OB+T2D-	-0.629413	0.34979	-0.171291
							HTN-T2D-HL+	0.0223844	-0.120327	-0.228044		HTN-OB+T2D-	-0.447326	-0.127946	0.0957527
							HTN-T2D-HL+	-0.0437126	0.0403796	-0.388767		HTN-OB+T2D-	-0.176729	0.1113	-0.0165731
							HTN-T2D-HL+	0.0594643	-0.171548	-0.492729		HTN-OB+T2D-	-0.575328	-0.226191	-0.457
							HTN-T2D-HL+	-0.184186	-0.0836078	0.0137514		HTN-OB+T2D-	-0.500866	0.633861	0.0572628
							HTN-T2D-HL+	0.0820563	-0.144741	0.00717954		HTN-OB+T2D-	-0.244475	0.127193	-0.310477
							HTN-T2D-HL+	-0.0919992	0.276935	0.0641811		HTN-OB+T2D-	-0.501094	-0.0903507	0.156756
							HTN-T2D-HL+	0.28849	0.165252	-0.0382801		HTN-OB+T2D-	-0.180064	0.00042893	-0.406721
							HTN-T2D-HL+	-0.136872	-0.102573	-0.395024		HTN-OB+T2D-	-0.325164	0.132281	-0.138222
							HTN-T2D-HL+	-0.211876	0.149764	-0.46608		HTN-OB+T2D-	-0.256723	-0.0769743	-0.720459
							HTN-T2D-HL+	-0.0609112	0.0743552	-0.106621		HTN-OB+T2D-	-0.305484	0.435571	-0.00900272
							HTN-T2D-HL+	-0.21366	0.151132	-0.541594		HTN-OB+T2D-	-0.101693	-0.0840036	-0.47579
							HTN-T2D-HL+	-0.109742	-0.200224	-0.610742		HTN-OB+T2D-	-0.442015	-0.0422482	-0.378418
							HTN-T2D-HL+	-0.0416033	-0.0239041	-0.466995		HTN-OB+T2D-	-0.402274	0.454612	-0.045434
							HTN-T2D-HL+	0.0772275	-0.206315	-0.34569		HTN-OB+T2D-	0.0743328	-0.0673362	0.0898705
							HTN-T2D-HL+	-0.175174	-0.0982653	-0.703973		HTN-OB+T2D-	-0.438566	0.470801	0.101117
							HTN-T2D-HL+	0.137959	-0.140171	-0.191584		HTN-OB+T2D-	-0.137539	0.313743	-0.385563
							HTN-T2D-HL+	-0.00218341	-0.183348	-0.328279		HTN-OB+T2D-	0.0494338	0.0420516	0.0892376
							HTN-T2D-HL+	0.0142346	-0.0313257	0.0182262		HTN-OB+T2D-	-0.357612	-0.0673911	0.168698
							HTN-T2D-HL+	0.234437	0.161634	-0.561724		HTN-OB+T2D-	-0.516883	0.466408	-0.101886
							HTN-T2D-HL+	-0.00584121	-0.120653	-0.09732		HTN-OB-T2D+	0.0621056	-0.079485	-0.233467
							HTN-T2D-HL+	-0.196313	-0.0106442	-0.245423		HTN-OB-T2D+	0.332053	-0.0428347	-0.0917227
							HTN-T2D-HL+	0.045664	-0.0409767	-0.617902		HTN-OB-T2D+	-0.539358	-0.121408	0.122495
							HTN-T2D-HL+	-0.0819737	-0.0183662	-0.648409		HTN-OB-T2D+	-0.0662757	-0.141347	-0.172793
							HTN-T2D-HL+	-0.0376253	-0.16044	-0.531402		HTN-OB-T2D+	0.354975	-0.317744	-0.032519
							HTN-T2D-HL+	0.0188857	0.200958	-0.376018		HTN-OB-T2D+	-0.212103	-0.487779	-0.325702
							HTN-T2D-HL+	-0.0979324	-0.240009	-0.4199		HTN-OB-T2D+	-0.494595	-0.0288994	0.183673
							HTN-T2D-HL+	0.201516	0.206227	-0.161249		HTN-OB-T2D+	-0.318046	-0.228427	-0.147296
							HTN-T2D-HL+	0.0194708	0.103481	-0.337133		HTN-OB-T2D+	0.188164	-0.399321	0.253157
							HTN-T2D-HL+	-0.123353	0.221836	-0.105489		HTN-OB-T2D+	-0.156695	-0.443358	0.366461
							HTN-T2D-HL+	-0.200868	-0.0459604	-0.532072		HTN+OB+T2D+	0.0935918	0.491623	0.879722
							HTN-T2D-HL+	0.23807	0.207781	-0.699352		HTN+OB+T2D+	0.72145	0.890877	0.115896
							HTN-T2D-HL+	0.129202	-0.152776	-0.259878		HTN+OB+T2D+	0.0284241	0.343797	-0.179769
							HTN-T2D-HL+	-0.115016	-0.00528465	-0.0725679		HTN+OB+T2D+	0.387994	0.544651	0.504227
							HTN-T2D-HL+	-0.187085	0.0430917	-0.466152		HTN+OB+T2D+	0.756517	0.514053	0.535261
							HTN-T2D-HL+	0.297499	-0.143852	0.0919459		HTN+OB+T2D+	0.0291615	0.406449	0.618383
							HTN-T2D-HL+	-0.174635	-0.174415	0.0755171		HTN+OB+T2D+	0.764241	0.969182	0.576857
							HTN-T2D-HL+	0.272968	0.0979942	-0.028409		HTN+OB+T2D+	0.265928	0.600801	0.0285696
							HTN-T2D-HL+	0.303221	0.267196	-0.526947		HTN+OB+T2D+	0.160176	0.670679	0.160552
							HTN-T2D-HL+	0.169497	-0.0331014	0.0738644		HTN+OB+T2D+	-0.129603	0.542357	0.0330475
							HTN-T2D-HL+	0.322699	0.0208601	-0.568427		HTN+OB+T2D+	0.469613	0.422799	-0.107491
							HTN-T2D-HL+	0.314984	-0.0780983	-0.709413		HTN+OB+T2D+	0.702187	0.771834	0.0726179
							HTN-T2D-HL+	-0.21807	0.0721131	-0.195091		HTN+OB+T2D+	0.582099	0.291674	0.180284
							HTN-T2D-HL+	-0.13643	-0.0969645	-0.465215		HTN+OB+T2D+	-0.105012	0.956624	0.361415
							HTN-T2D-HL+	0.0127561	-0.0500805	-0.118356		HTN+OB+T2D+	0.451261	0.410137	0.0787655
							HTN-T2D-HL+	-0.00444118	0.212915	-0.113964		HTN+OB+T2D+	0.272365	0.871872	0.299574
							HTN-T2D-HL+	-0.170038	0.0343203	-0.273671		HTN+OB+T2D+	0.724766	0.559836	0.754388
							HTN-T2D-HL+	0.2098	-0.0351121	0.0843646		HTN+OB+T2D+	-0.101019	0.840561	0.337953
							HTN-T2D-HL+	-0.0276377	-0.23577	-0.166471		HTN+OB+T2D+	-0.112703	0.448749	-0.000405431
							HTN-T2D-HL+	0.0658415	0.0788985	-0.358965		HTN+OB+T2D+	0.510125	0.499529	-0.0216067
							HTN-T2D-HL+	0.0657397	0.0289374	0.0874272		HTN+OB+T2D+	0.277008	0.503944	0.233512
							HTN-T2D-HL+	-0.0397337	-0.0814819	-0.378613		HTN+OB+T2D+	0.115484	0.460394	0.107451
							HTN-T2D-HL+	-0.230873	0.024123	-0.140443		HTN+OB+T2D+	0.778746	0.890212	0.0406539
							HTN-T2D-HL+	0.06702	0.01771	-0.401427		HTN+OB+T2D+	-0.0327359	0.25626	0.288141
							HTN-T2D-HL+	0.0759743	0.196855	-0.451306		HTN+OB+T2D+	-0.102646	0.555299	0.132324
							HTN-T2D-HL+	-0.135038	-0.164697	-0.39937		HTN+OB+T2D+	-0.0952421	1.01787	0.634493
							HTN-T2D-HL+	0.258884	0.22922	-0.505579		HTN+OB+T2D+	0.571389	0.893185	0.778987
							HTN-T2D-HL+	0.0595799	0.16297	-0.13288		HTN+OB+T2D+	0.494974	0.6393	-0.048998
							HTN-T2D-HL+	0.127556	0.146497	-0.0735275		HTN+OB+T2D+	0.167197	0.700521	0.131962
							HTN-T2D-HL+	0.272413	-0.0105295	-0.204367		HTN+OB+T2D+	-0.0350792	0.647879	0.302983
							HTN-T2D-HL+	0.0806637	0.169873	-0.0627789		HTN+OB+T2D+	0.336076	0.504297	0.180703
							HTN-T2D-HL+	0.271086	0.291892	-0.590846		HTN+OB+T2D+	0.603682	1.08072	-0.00966104
							HTN-T2D-HL+	0.149137	0.100254	-0.110516		HTN+OB+T2D+	0.0221013	0.825279	0.513355
							HTN-T2D-HL+	0.151609	0.0875216	0.0154232		HTN+OB+T2D+	0.531795	0.559383	0.591371
							HTN-T2D-HL+	0.247223	0.132993	-0.637864		HTN+OB+T2D+	-0.0726469	1.1327	-0.0347519
							HTN-T2D-HL+	-0.0236476	-0.133282	-0.216743		HTN+OB+T2D+	0.749092	0.890701	-0.0710443
							HTN-T2D-HL+	-0.0310999	-0.0692994	-0.0301085		HTN+OB+T2D+	0.155591	0.31397	0.0835518
							HTN-T2D-HL+	0.272036	0.175957	-0.41231		HTN+OB+T2D+	0.0359927	0.581892	0.216778
							HTN-T2D-HL+	0.0242133	0.182219	0.0453295		HTN+OB+T2D+	0.333203	1.10314	0.42923
							HTN-T2D-HL+	0.132201	0.146843	-0.678438		HTN+OB+T2D+	0.164428	0.929658	0.42125
							HTN-T2D-HL+	0.289872	-0.207058	-0.653102		HTN+OB+T2D+	0.0851086	0.859896	0.570476
							HTN-T2D-HL+	0.00252704	0.109465	-0.0359723		HTN+OB+T2D+	0.00722789	0.137785	-0.119193
							HTN-T2D-HL+	0.315094	0.102051	-0.576724		HTN+OB+T2D+	0.484565	0.787089	0.740966
							HTN-T2D-HL+	-0.123394	0.00832633	-0.203569		HTN+OB+T2D+	0.0867411	0.504774	0.334793
							HTN-T2D-HL+	-0.19024	-0.100553	-0.690445		HTN+OB+T2D+	0.140051	0.201999	0.772431
							HTN-T2D-HL+	-0.0111845	0.175843	-0.0614576		HTN+OB+T2D+	0.627744	0.1849	-0.0658161
							HTN-T2D-HL+	0.115795	0.136432	-0.429314		HTN+OB+T2D+	0.192419	0.623001	0.308528
							HTN-T2D-HL+	-0.114778	-0.0726501	-0.200015		HTN+OB+T2D+	0.223548	0.56307	0.869257
							HTN-T2D-HL+	-0.0866584	0.0430497	-0.0566839		HTN+OB+T2D+	0.414964	0.105676	0.427512
							HTN-T2D-HL+	-0.0771025	0.284949	0.0189566
							HTN-T2D-HL+	0.194903	0.0758127	-0.468663
							HTN-T2D-HL+	0.285545	0.287503	-0.140952
							HTN-T2D-HL+	-0.0364217	-0.0987358	-0.25054
							HTN-T2D-HL+	0.254091	0.275018	-0.457549
							HTN-T2D-HL+	0.310098	0.204793	-0.391191
							HTN-T2D-HL+	0.320335	0.0953733	0.0650993
							HTN-T2D-HL+	0.0667082	0.243325	-0.0704681
							HTN-T2D-HL+	0.240215	0.0211505	-0.571575
							HTN-T2D-HL+	-0.0642058	-0.0274417	-0.650782
							HTN-T2D-HL+	0.123568	-0.134333	0.0147088
							HTN-T2D-HL+	-0.0147018	0.119521	-0.704605
							HTN-T2D-HL+	-0.0457831	-0.121972	-0.527257
							HTN+T2D+HL+	0.705818	0.437262	0.133188
							HTN+T2D+HL+	0.463142	0.404495	0.181234
							HTN+T2D+HL+	0.458916	0.296497	0.0801313
							HTN+T2D+HL+	0.424248	0.328505	0.527261
							HTN+T2D+HL+	0.293186	0.527802	0.394461
							HTN+T2D+HL+	0.543393	0.114149	0.639207
							HTN+T2D+HL+	0.375352	0.561278	0.55325
							HTN+T2D+HL+	0.670539	0.318288	0.106633
							HTN+T2D+HL+	0.433687	0.561442	0.470471
							HTN+T2D+HL+	0.583036	0.272204	0.488076
							HTN+T2D+HL+	0.422989	0.2854	0.18712
							HTN+T2D+HL+	0.520136	0.346457	0.188501
							HTN+T2D+HL+	0.582181	0.124853	0.417489
							HTN+T2D+HL+	0.369746	0.569804	0.196626
							HTN+T2D+HL+	0.274734	0.193835	0.103512
							HTN+T2D+HL+	0.296078	0.172264	0.582535
							HTN+T2D+HL+	0.58992	0.407751	0.468715
							HTN+T2D+HL+	0.790068	0.489621	0.434178
							HTN+T2D+HL+	0.440663	0.305864	0.433804
							HTN+T2D+HL+	0.630827	0.377914	0.263258
							HTN+T2D+HL+	0.337257	0.185488	0.508318
							HTN+T2D+HL+	0.469153	0.449115	0.406391
							HTN+T2D+HL+	0.437685	0.421959	0.506494
							HTN+T2D+HL+	0.49597	0.353474	0.407003
							HTN+T2D+HL+	0.490412	0.631814	0.537276
							HTN+T2D+HL+	0.810934	0.633294	0.194696
							HTN+T2D+HL+	0.783772	0.55084	0.166408
							HTN+T2D+HL+	0.60666	0.0934942	0.429535
							HTN+T2D+HL+	0.382307	0.328517	0.558936
							HTN+T2D+HL+	0.213668	0.371757	0.35179
							HTN+T2D+HL+	0.694229	0.575516	0.162329
							HTN+T2D+HL+	0.535909	0.431393	0.532619

## Sheet: Figure 4
Figure 4A - Effect sizes
CVM status	Volumes						ML-Based SPARE-
	Lateral Ventricles	Hippocampus	Temporal GM	Total GM	Total Brain	Total WMH	AD	Brain Age Gap	Hypertension	Hyperlipidemia	Smoking	Obesity	Diabetes
Hypertension	0.0058856	0.0451669	-0.0372814	-0.0610243	0.0901108	0.29	0.183884	0.158084	0.669072	0.585796	0.464364	0.252239	0.333099
Hyperlipidemia	-0.0586803	0.0795061	0.0161345	-0.00946318	0.0365986	0.162402	0.132926	0.0887223	0.544886	0.611446	0.430938	0.135383	0.295412
Smoking	0.0689062	-0.0194429	-0.155968	-0.231762	-0.174075	0.17258	0.192881	0.293156	0.389469	0.379086	0.489524	0.151336	0.326535
Obesity	0.114645	0.111994	-0.0225838	0.000475992	-0.0193353	0.0464198	-0.0338713	0.111959	0.271994	0.168271	0.174653	0.737154	0.392227
Diabetes	0.251413	0.0176787	-0.167069	-0.274572	-0.185435	0.162432	0.103026	0.343626	0.412658	0.375688	0.47526	0.405284	0.672687
Figure 4B - distributions
CVM	Stages	Lateral ventricles			Total WMH			SPARE AD			SPARE BA Gap			SPARE Hypertension			SPARE Hyperlipidemia			SPARE Smoking			SPARE Obesity			SPARE Diabetes
		N	Mean	SD	N	Mean	SD	N	Mean	SD	N	Mean	SD	N	Mean	SD	N	Mean	SD	N	Mean	SD	N	Mean	SD	N	Mean	SD
Hypertension	Normal	7695	-449.093	11851.2	7695	1623.43	3132.78	7695	-1.4955	0.766815	7695	-1.28971	6.97219	7695	-0.267034	0.814043
	Stage 1	1960	-608.966	12180.8	1960	1678.9	2805.28	1960	-1.5434	0.743089	1960	-1.09135	7.0004	1960	-0.0938129	0.807693
	Stage 2	7865	-371.135	13482.9	7865	2766.23	4594.73	7865	-1.35163	0.794402	7865	-0.14957	7.38109	7865	0.295357	0.866068
Hyperlipidemia	Normal	7900	-67.4164	12137.9	7900	1967.54	3694.1	7900	-1.45518	0.773248	7900	-0.85949	7.08168				7900	-0.227545	0.790918
	Elevated	375	-435.161	10721.7	375	2409.23	5030.09	375	-1.52246	0.780691	375	-1.47408	7.04185				375	-0.281987	0.747429
	High	215	-244.704	10646.6	215	2407.57	4616.69	215	-1.43082	0.778835	215	-0.773166	7.5791				215	-0.162746	0.652233
	Very high	5956	-840.153	13724.7	5956	2613.68	4201.23	5956	-1.3486	0.790117	5956	-0.199763	7.40801				5956	0.263876	0.761546
Smoking	Never	10638	-821.047	12105.4	10638	1805.53	3415.48	10638	-1.51003	0.767459	10638	-1.49667	7.00859							10638	-0.228104	0.761006
	Former	5947	-444.951	12961.7	5947	2264.05	3694.23	5947	-1.37196	0.772879	5947	-0.0957481	7.12391							5947	0.0562719	0.814378
	Current	665	1072.35	12616.5	665	2094.14	4395.32	665	-1.4348	0.788214	665	0.537806	7.56927							665	0.0274413	0.843385
Obesity	Healthy weight	7085	-771.973	11876	7085	1976.92	3790.32	7085	-1.44692	0.782744	7085	-1.10476	7.04643										7085	-0.331846	0.855203
	Underweight	115	1493.7	12379	115	2649.81	4924.89	115	-1.35475	0.819661	115	0.502538	6.45781										115	-0.729807	0.822838
	Overweight	8006	-902.623	12606.6	8006	2092.19	3668.4	8006	-1.44127	0.77636	8006	-0.955076	7.20803										8006	-0.0130985	0.920458
	Obese Class I	2955	163.969	12737.7	2955	2207.99	4015.27	2955	-1.46059	0.764815	2955	-0.340581	7.2478										2955	0.259178	0.911334
	Obese Class II	881	1769.16	13510.6	881	2025.27	3279.5	881	-1.48486	0.776001	881	-0.253783	7.00528										881	0.433012	0.909928
	Obese Class III	290	2034.54	13668.7	290	2005.31	4144	290	-1.56885	0.756171	290	-0.118917	7.87126										290	0.565762	1.00869
Diabetes	Normal	17151	-775.465	12274.3	17151	1992.69	3689.35	17151	-1.4589	0.770828	17151	-1.06364	7.0684													17151	-0.345833	0.86088
	Prediabetic	310	1433.99	10614.1	310	1998.74	4010.24	310	-1.60806	0.833084	310	-0.998471	7.32518													310	0.319346	1.20952
	Diabetic	1511	2371.27	14752.3	1511	2595.17	3947.8	1511	-1.37912	0.82286	1511	1.37981	7.67229													1511	0.238862	0.972986
Figure 4C - OLS Fits
OLS Model		Stages	N	Coeffficient	Standard error	p-value	95% confidence interval						Figure 4C - Box plot parameters
							Lower bound (0.025)	Upper bound (0.975)					CVM	Stage	Median	Q1	Q3	Whisker Min	Whisker Max
SPARE-HTN ~ Hypertension		Intercept (Normal)	7695	-0.267	0.01	0	-0.286	-0.248					Hypertension	Normal	-0.275695	-1.94852	1.38695	-2.32573	1.77536
		Stage 1	1960	0.1732	0.021	0	0.132	0.215						Stage 1	-0.125867	-1.83087	1.65844	-2.22309	2.06648
		Stage 2	7865	0.5624	0.013	0	0.536	0.589						Stage 2	0.245973	-1.5156	2.06945	-1.92885	2.4833
SPARE-HL ~ Hyperlipidemia		Intercept (Normal)	7900	-0.2275	0.009	0	-0.245	-0.21					Hyperlipidemia	Normal	-0.213624	-1.89402	1.41462	-2.27241	1.79749
		Elevated	375	-0.0544	0.041	0.184	-0.135	0.026						Elevated	-0.335599	-1.90113	1.24168	-2.26064	1.58099
		High	215	0.0648	0.054	0.227	-0.04	0.17						High	-0.115564	-1.5484	1.15384	-1.8661	1.44244
		Very high	5956	0.4914	0.013	0	0.465	0.518						Very high	0.247994	-1.48973	2.03874	-1.89754	2.44441
SPARE-T2D ~ Diabetes		Intercept (Normal)	17151	-0.3458	0.007	0	-0.359	-0.333					Diabetes	Normal	-0.345132	-2.11783	1.38964	-2.52256	1.7935
		Prediabetic	310	0.6652	0.05	0	0.567	0.764						Prediabetic	0.172591	-1.90152	2.48198	-2.35968	3.00972
		Diabetic	1511	0.5847	0.024	0	0.539	0.631						Diabetic	0.15671	-1.67777	2.09126	-2.1138	2.5236
SPARE-SM (Age adjusted) ~ Years of smoking		Intercept (Never)	10634	-0.0514	0.007	0	-0.065	-0.038
		<5y	262	0.0532	0.044	0.226	-0.033	0.139					Figure 4C - Line plot parameters
		5-9y	550	0.0711	0.031	0.021	0.011	0.131					CVM	Duration	X	Mean	Lower CI	Upper CI
		10-19y	1384	0.1977	0.02	0	0.158	0.237					Smoking	Never	0	-0.0513847	-0.0642737	-0.0382777
		20-29y	1071	0.3016	0.023	0	0.257	0.346						<5y	1	0.00181513	-0.0995256	0.108901
		30-39y	910	0.3109	0.024	0	0.263	0.358						5-9y	2	0.0197255	-0.0362247	0.0771205
		40-49y	468	0.3537	0.033	0	0.289	0.419						10-19y	3	0.146274	0.108599	0.182859
		>50y	185	0.3792	0.052	0	0.277	0.481						20-29y	4	0.250246	0.209021	0.289171
														30-39y	5	0.259512	0.209229	0.303847
														40-49y	6	0.302294	0.224991	0.379175
														>50y	7	0.327863	0.233632	0.439942
Figure 4C - Pearson correlation
Model			N	Pearson R	p-value	95% confidence interval
						Lower bound (0.025)	Upper bound (0.975)
SPARE-Obesity x BMI		BMI>18	16161	0.308809	0	0.294795	0.32269

## Sheet: Figure 5
Figure 5 - Age-wise effect sizes (Cohen's d)
Age ranges (years)	SPARE Hypertension	SPARE Hyperlipidemia	SPARE Smoking	SPARE Obesity	SPARE Diabetes
45-50	0.586939	0.618322	0.209331	0.798267	0.975142
50-55	0.536796	0.659637	0.410281	0.689591	0.940283
55-60	0.500871	0.508939	0.471622	0.712434	0.802474
60-65	0.583214	0.436645	0.406772	0.888566	0.656201
65-70	0.52587	0.40865	0.422	0.786294	0.645518
70-75	0.486195	0.40644	0.386868	0.695668	0.57715
75-80	0.425472	0.265957	0.380166	0.532353	0.519392

## Sheet: Figure 6
Cognitive Tests	SPARE Hypertension					Hypertension Label
	N	Coefficient	Bonferroni corrected p-value	95% Confidence interval lowe bound	95% Confidence interval upper bound	N	Coefficient	Bonferroni corrected p-value	95% Confidence interval lowe bound	95% Confidence interval upper bound
TMT-A	23225	5.495	0.00117	2.371	8.618	23225	0.602	0.433	-0.652	1.857
TMT-B	23225	24.302	1.42e-06	15.031	33.572	23225	8.018	0.000159	4.089	11.947
DSST	23052	-0.572	1.12e-08	-0.766	-0.379	23052	-0.173	6.27e-06	-0.248	-0.098
Prospective Memory	32612	-13.87	0.000728	-20.747	-6.396	32612	-3.571	0.182	-8.58	1.713
Cognitive Tests	SPARE Hyperlipidemia					Hyperlipidemia Label
	N	Coefficient	Bonferroni corrected p-value	95% Confidence interval lowe bound	95% Confidence interval upper bound	N	Coefficient	Bonferroni corrected p-value	95% Confidence interval lowe bound	95% Confidence interval upper bound
TMT-A	23225	5.442	0.0123	1.28	9.604	23225	2.19	0.00502	0.801	3.579
TMT-B	23225	20.717	0.00128	8.356	33.078	23225	7.368	0.00105	3.143	11.592
DSST	23052	-0.555	2.46e-05	-0.813	-0.297	23052	-0.227	5.41e-08	-0.308	-0.146
Prospective Memory	32612	-12.676	0.0255	-22.131	-2.074	32612	-5.69	0.171	-10.944	-0.126
Cognitive Tests	SPARE Smoking					Smoking Label
	N	Coefficient	Bonferroni corrected p-value	95% Confidence interval lowe bound	95% Confidence interval upper bound	N	Coefficient	Bonferroni corrected p-value	95% Confidence interval lowe bound	95% Confidence interval upper bound
TMT-A	23225	6.39	7.39e-06	3.79	8.99	23225	0.205	0.759	-1.108	1.519
TMT-B	23225	17.09	3.68e-05	9.363	24.817	23225	5.51	0.00985	1.446	9.574
DSST	23052	-0.6	1.64e-12	-0.761	-0.439	23052	-0.228	3.01e-08	-0.307	-0.148
Prospective Memory	32612	-19.192	7.59e-09	-24.68	-13.304	32612	5.532	0.171	-0.48	11.907
Cognitive Tests	SPARE Obesity					Obesity Label
	N	Coefficient	Bonferroni corrected p-value	95% Confidence interval lowe bound	95% Confidence interval upper bound	N	Coefficient	Bonferroni corrected p-value	95% Confidence interval lowe bound	95% Confidence interval upper bound
TMT-A	23225	2.349	0.0123	0.509	4.188	23225	1.623	0.0617	0.098	3.148
TMT-B	23225	7.655	0.00604	2.191	13.12	23225	10.546	4.31e-05	5.902	15.19
DSST	23052	-0.289	8.52e-07	-0.403	-0.175	23052	-0.377	1.39e-15	-0.467	-0.287
Prospective Memory	32612	-3.466	0.165	-8.151	1.457	32612	-4.976	0.171	-11.053	1.517
Cognitive Tests	SPARE Diabetes					Diabetes Label
	N	Coefficient	Bonferroni corrected p-value	95% Confidence interval lowe bound	95% Confidence interval upper bound	N	Coefficient	Bonferroni corrected p-value	95% Confidence interval lowe bound	95% Confidence interval upper bound
TMT-A	23225	3.674	0.00117	1.55	5.798	23225	6.129	1.5e-06	3.785	8.473
TMT-B	23225	10.902	0.00119	4.592	17.213	23225	4.757	0.203	-2.56	12.075
DSST	23052	-0.443	1.05e-10	-0.574	-0.311	23052	-0.528	6.54e-13	-0.669	-0.386
Prospective Memory	32612	-16.004	7.59e-09	-20.709	-11.02	32612	-7.305	0.171	-16.114	2.43

## Sheet: SPARE-CVMs
iSTAGING ID	SPARE Hypertension	SPARE Hyperlipidemia	SPARE Smoking	SPARE Obesity	SPARE Diabetes
ADNI_002_S_0413	0.0570955	-0.0698748	-0.113963	-0.428486	-1.82023
ADNI_002_S_1261	-0.836369	-0.844696	-0.192586	-1.41131	-1.91672
ADNI_002_S_1280	1.24735	0.303886	0.616041	1.93571	0.178307
ADNI_002_S_4213	0.545005	0.237417	0.454359	1.02747	-0.222967
ADNI_002_S_4225	0.374528	0.352844	0.649616	-0.225244	-0.945272
ADNI_002_S_4262	0.635198	-0.411603	1.26649	1.56998	0.100577
ADNI_002_S_4264	-0.0505079	-0.463647	0.377871	-1.09299	-1.02223
ADNI_002_S_4270	0.0698942	-0.448481	-0.0261377	-0.740336	-0.94014
ADNI_002_S_5178	0.684335	0.915252	0.0936095	0.575414	0.806653
ADNI_002_S_5230	-0.0789451	-0.307861	0.365714	-0.714113	-0.0301927
ADNI_002_S_6007	-0.196389	-0.591999	-0.462233	-0.387289	-0.952104
ADNI_002_S_6009	0.187428	0.765539	0.149169	-0.644499	0.00685899
ADNI_002_S_6030	-0.876577	-0.921716	-0.156858	0.588821	-0.716029
ADNI_002_S_6053	-0.484588	0.284746	0.515161	-1.89927	-0.997332
ADNI_002_S_6066	0.129832	-0.0287632	0.27227	-0.446785	-0.582585
ADNI_002_S_6103	-1.05317	-1.04647	-2.04195	-0.968655	-1.35424
ADNI_003_S_4081	0.134774	0.0994663	-0.0561847	0.942222	0.262197
ADNI_003_S_4119	0.312031	0.813149	-0.00900241	-0.286097	-0.0339153
ADNI_003_S_4288	0.295293	0.156794	-0.193437	-0.0218227	-0.623819
ADNI_003_S_4350	0.355602	0.248333	-0.552108	-0.178891	-0.371941
ADNI_003_S_4441	-0.176034	0.0385563	-0.0725433	-0.198283	-0.601461
ADNI_003_S_4555	-0.0842629	-0.260797	-0.344819	-1.07505	-0.578278
ADNI_003_S_4644	-0.802208	-0.985019	-1.2215	0.0792855	-2.9634
ADNI_003_S_4839	0.655937	0.602952	-0.766274	0.269575	0.37926
ADNI_003_S_4840	-1.19917	-1.16497	-1.24131	-0.223983	-2.4749
ADNI_003_S_4872	0.574688	-0.316623	-0.42278	0.308286	-0.238813
ADNI_003_S_4900	-0.189109	-0.245473	-0.178517	1.45034	-0.336961
ADNI_003_S_5130	1.13712	0.769508	0.095834	1.85285	1.15013
ADNI_003_S_5150	0.107369	0.6338	-1.07413	-0.432753	-0.770367
ADNI_003_S_5154	0.503251	-0.025621	-0.560561	0.214063	-0.313862
ADNI_003_S_5209	0.878224	1.00692	0.409129	-1.65314	-0.209808
ADNI_003_S_6014	0.722715	1.08772	1.09133	-0.104507	-0.162054
ADNI_003_S_6067	-0.428185	-0.823645	-0.608621	0.034042	-0.150069
ADNI_003_S_6092	-0.823146	-0.197772	-1.13556	-0.787457	-1.17391
ADNI_003_S_6256	-0.14187	-0.533005	0.564424	-0.559527	0.803382
ADNI_003_S_6257	0.182899	0.34435	0.964583	-0.682049	1.23335
ADNI_003_S_6259	1.32023	1.16196	0.912848	0.796317	0.714882
ADNI_003_S_6260	1.20116	0.501216	0.900306	0.591123	1.08396
ADNI_003_S_6307	0.826233	0.425087	1.27318	0.169447	0.908794
ADNI_003_S_6490	-0.380268	-0.597559	-1.06802	0.304001	0.281524
ADNI_005_S_6084	1.55432	1.69705	2.6645	0.925118	1.26459
ADNI_005_S_6093	-0.947699	-1.09105	-1.14869	1.66711	-0.53754
ADNI_006_S_0498	1.18895	0.204228	1.14597	-1.81609	-0.0241967
ADNI_006_S_0731	0.130601	0.620124	-0.228492	-3.32823	-1.77182
ADNI_006_S_4150	1.40737	1.26289	0.592682	1.10734	0.29927
ADNI_006_S_4357	0.352715	-0.0439763	0.174483	0.967233	0.261752
ADNI_006_S_4449	0.32022	-0.125743	-0.111773	0.609354	-0.873242
ADNI_006_S_4485	0.171944	1.26625	0.420922	0.41236	-0.275388
ADNI_006_S_5153	1.0136	1.58013	0.757714	-2.19208	-0.790218
ADNI_006_S_6209	0.049325	0.115053	-0.522281	-0.563576	-0.41147
ADNI_006_S_6234	-0.0198083	-0.247646	-0.318554	-0.205992	-0.58727
ADNI_006_S_6277	0.45204	-0.0664424	-0.356865	-0.708145	-0.437857
ADNI_006_S_6375	-0.184406	0.193158	-0.564576	0.319869	-0.155495
ADNI_006_S_6500	0.571278	1.06555	0.522103	-0.195677	0.42967
ADNI_007_S_1222	0.990564	0.0657187	1.00308	-0.188395	-0.42933
ADNI_007_S_4387	-0.391668	-1.07251	-0.903674	-1.08763	-0.638618
ADNI_007_S_4488	-0.00201949	0.368054	-0.460258	-0.197911	-0.0870932
ADNI_007_S_4516	1.05319	0.354106	0.17451	0.565622	0.20975
ADNI_007_S_4620	0.648615	0.839327	-0.125242	-1.71751	-1.408
ADNI_007_S_4637	-0.0573989	-0.134186	-0.728901	0.0205168	-0.370679
ADNI_007_S_5265	0.107898	0.169454	-0.577426	0.102199	-0.266967
ADNI_007_S_6120	0.789112	0.579232	0.592129	-0.0244743	-0.797801
ADNI_007_S_6255	-0.131068	-0.0215173	-1.18856	0.545624	-0.755976
ADNI_007_S_6310	-0.19001	-0.355991	-0.695781	-0.749588	-1.54812
ADNI_007_S_6323	0.322207	0.788456	-0.921396	-0.377425	-0.883578
ADNI_007_S_6455	-0.561127	-0.257403	0.241061	-0.735923	-1.40117
ADNI_007_S_6521	-0.927054	-0.337666	0.102645	-1.55906	-0.106205
ADNI_009_S_0751	0.104262	0.415265	0.3605	-1.66969	0.268894
ADNI_009_S_0842	0.912376	0.520345	0.101691	-0.296583	-1.52843
ADNI_009_S_4337	1.14336	0.840472	0.342313	0.31508	0.576155
ADNI_009_S_4388	0.774569	-0.159911	0.208457	1.16665	0.36346
ADNI_009_S_4612	0.334741	-0.113964	0.170691	-0.184529	-0.822959
ADNI_009_S_5125	-0.130409	-0.560389	0.156569	1.59045	0.263238
ADNI_009_S_5147	0.956422	0.820099	1.50787	0.733089	1.31823
ADNI_009_S_5176	-0.466487	-0.671937	0.171411	0.459317	0.0201441
ADNI_009_S_6163	0.958355	0.829593	0.169109	0.0602862	0.306049
ADNI_009_S_6212	0.471973	-0.300609	-0.805179	0.868199	-0.669607
ADNI_009_S_6286	0.0692922	-0.372575	-0.984503	0.0281687	-1.74627
ADNI_010_S_0419	1.88659	1.92557	0.257164	-0.82316	0.538914
ADNI_010_S_4345	0.535952	1.09632	0.0338634	0.663552	-0.285476
ADNI_010_S_4442	-0.305484	-0.646269	0.263275	0.435571	-0.00900272
ADNI_010_S_6567	1.44636	0.563482	0.464527	2.64928	1.66403
ADNI_011_S_0021	0.0399366	0.162657	0.0495111	-0.450844	-0.185715
ADNI_011_S_0023	0.293186	0.527802	0.511319	1.25484	0.394461
ADNI_011_S_4075	0.796595	0.424195	0.250754	0.317823	0.209788
ADNI_011_S_4105	-0.183359	-0.178655	-0.0687407	-0.210566	-0.264034
ADNI_011_S_4120	0.384624	0.127187	1.3974	-0.43323	-0.731683
ADNI_011_S_4222	0.000267438	0.343059	0.56791	0.301275	-0.0598945
ADNI_011_S_4278	0.264819	0.77996	-0.231058	-0.242963	0.248929
ADNI_011_S_6367	0.357014	0.830233	-0.858687	0.0145438	-1.63429
ADNI_011_S_6418	0.413191	0.839338	-0.765492	-0.456746	-0.083532
ADNI_011_S_6465	-0.451033	-0.361889	-1.70538	-0.667403	-2.29438
ADNI_011_S_6714	-0.470512	-0.689043	-1.24585	0.0535186	-0.28422
ADNI_012_S_4026	0.354975	0.31527	0.0870496	-0.317744	-0.032519
ADNI_012_S_4545	-0.988765	-0.424392	-0.135485	-0.370197	-1.02751
ADNI_012_S_4642	-0.608507	-1.56076	-1.11382	-0.180656	0.0659048
ADNI_012_S_4643	-0.309136	-0.800524	-0.272263	-0.619316	-0.137802
ADNI_012_S_5121	1.36224	0.814581	0.289973	0.74429	-0.00137044
ADNI_012_S_5157	0.0346837	0.507109	0.161922	0.159225	0.359272
ADNI_012_S_5195	0.326971	-0.501668	-0.0236334	0.324785	0.254936
ADNI_012_S_5213	-0.17224	-0.639694	-0.142129	-0.117445	-0.413375
ADNI_013_S_4579	1.51511	0.984702	1.02328	0.274513	0.334171
ADNI_013_S_4580	-0.118366	-0.146715	-0.0170017	-0.0976838	0.0804289
ADNI_013_S_4616	1.5624	1.25044	1.95432	0.695734	0.407603
ADNI_013_S_4731	0.0650514	-0.00688673	0.440966	0.274771	-1.14707
ADNI_013_S_5137	0.295188	0.304484	-0.0581723	1.79093	0.595386
ADNI_013_S_5171	-0.0144354	0.0284752	0.0614952	-0.257402	-1.75073
ADNI_013_S_6780	-0.1942	-0.827364	-0.208646	0.477629	-0.605085
ADNI_014_S_4080	0.398233	-0.0839301	-0.224718	0.993575	-0.173656
ADNI_014_S_4093	0.17996	-0.207483	-0.0128432	2.71188	0.0356838
ADNI_014_S_4401	-0.0467403	-0.0466916	0.208377	-0.107825	-1.64825
ADNI_014_S_4576	0.387052	0.255766	-0.364643	0.927368	0.477761
ADNI_014_S_4577	0.428381	0.971211	0.514819	-1.31221	-0.589666
ADNI_014_S_6076	-0.308607	-1.35615	-0.505191	-0.027072	0.42926
ADNI_014_S_6145	-0.111826	-0.681347	0.168672	0.0409685	0.708651
ADNI_014_S_6148	-0.444793	-0.45348	0.301843	-1.34896	-1.23163
ADNI_014_S_6199	-0.0946484	0.360349	0.816895	0.398956	0.698097
ADNI_014_S_6366	0.132028	-0.471958	-0.686048	-1.21817	-0.0466568
ADNI_014_S_6424	-0.449015	-0.517942	0.12932	-0.739571	-1.23812
ADNI_014_S_6437	1.57775	1.51058	1.31237	1.49497	0.811017
ADNI_014_S_6502	-0.281822	-0.744384	-0.294228	1.00959	0.0295706
ADNI_014_S_6522	0.997508	1.17279	1.39939	-1.0199	-0.184355
ADNI_014_S_6831	0.788681	-0.428117	-0.664957	-0.223635	0.137157
ADNI_016_S_4097	0.107366	-0.250266	-0.636917	0.465077	-0.297284
ADNI_016_S_4638	0.283159	0.755549	0.280081	0.452532	-0.00627087
ADNI_016_S_4688	0.0644512	0.0587658	-1.09486	-1.31624	-0.046421
ADNI_016_S_4951	-0.617034	-0.437491	-1.15156	-0.0820281	-0.192634
ADNI_016_S_4952	-0.789312	-0.172093	-0.223761	-0.736084	-0.769623
ADNI_016_S_6381	0.367634	0.432779	0.852846	-0.986968	0.366776
ADNI_016_S_6773	-1.18736	-0.978963	-1.10716	-0.919621	-0.979404
ADNI_016_S_6790	3.47837	3.06285	3.04637	0.29601	3.33056
ADNI_016_S_6802	-1.02653	-0.706244	-0.131826	-0.196367	-0.850664
ADNI_016_S_6834	1.06168	0.45752	-0.299332	-0.134885	0.119211
ADNI_016_S_6853	0.300495	-0.407973	-0.0644286	0.0673736	0.416911
ADNI_018_S_4257	1.57829	1.26973	0.229219	-0.581069	-0.597765
ADNI_018_S_4313	0.316983	-0.0738107	-0.104714	-0.0964139	-0.610879
ADNI_018_S_4349	0.461798	-0.493154	0.058243	1.35381	-0.278682
ADNI_018_S_4399	0.078319	-0.0648356	-0.292642	-0.283044	-0.974447
ADNI_018_S_4400	0.432255	0.454647	0.0558584	-0.10378	-0.334787
ADNI_018_S_5250	0.791092	0.687837	-0.165211	0.0145941	0.253066
ADNI_018_S_5262	0.91994	0.23236	0.732226	1.30943	0.610351
ADNI_018_S_6207	-0.553355	-0.497437	0.230128	-1.10903	-1.23785
ADNI_018_S_6351	0.398333	0.63893	0.374138	0.265383	0.0934129
ADNI_019_S_4367	-0.394276	-0.500729	-0.475903	0.184051	-0.583238
ADNI_019_S_4835	0.304223	0.513969	0.334993	1.67835	0.434977
ADNI_019_S_5242	0.107237	0.263885	-0.150458	-0.896788	-0.516986
ADNI_020_S_5140	-0.265641	-0.0634871	-0.0212178	-0.209518	-0.556403
ADNI_020_S_5203	-0.741656	-0.496795	-0.133447	0.439831	0.0475351
ADNI_020_S_6185	0.426833	0.520686	1.49961	0.151157	-0.512624
ADNI_020_S_6227	-0.223233	-1.0531	-0.0637946	-1.4091	-1.1093
ADNI_020_S_6282	0.821696	0.662035	0.0750681	-0.478183	-0.289006
ADNI_020_S_6358	0.134344	0.411472	-0.0117922	-1.96393	-3.05892
ADNI_020_S_6449	-0.40892	-0.537678	-0.144054	-1.08837	-0.531324
ADNI_020_S_6470	0.69851	0.565246	1.04411	-0.395872	0.79092
ADNI_020_S_6504	0.861336	1.40712	1.2279	-1.49449	0.202109
ADNI_020_S_6513	-0.504367	-0.674557	-0.514706	-0.93451	-0.636928
ADNI_020_S_6566	0.0105042	0.839082	1.08566	-1.47341	0.0887784
ADNI_021_S_0178	0.971238	1.75956	0.282214	0.382013	0.203482
ADNI_021_S_4276	0.194903	0.0758127	-0.471597	0.307654	-0.468663
ADNI_021_S_4335	0.0428738	0.332338	-0.199255	0.863651	-0.694484
ADNI_021_S_4421	0.0187949	0.3433	-0.946282	0.611912	-0.12138
ADNI_021_S_4558	0.23178	0.309109	-0.0926049	1.63526	0.8019
ADNI_021_S_5129	0.163114	0.171735	-0.0796083	0.746585	-0.0875837
ADNI_021_S_5177	0.0638937	0.546174	-0.155545	-0.215532	-0.0985803
ADNI_021_S_5194	-0.1085	0.1276	0.160062	0.0396962	-0.029792
ADNI_021_S_5237	0.802496	0.210445	0.615179	-0.868365	-1.1201
ADNI_021_S_6312	2.36305	1.82225	1.0047	-0.794438	1.34809
ADNI_022_S_4173	-0.0921526	-0.260055	0.634774	-0.339361	-0.412177
ADNI_022_S_4196	0.288157	1.06148	1.09269	-0.298651	0.624682
ADNI_022_S_4266	-0.10779	-0.241842	0.727583	-1.60234	-0.327005
ADNI_022_S_4291	0.104703	0.00308197	0.128011	-0.00487888	-0.354261
ADNI_022_S_4320	-0.185509	0.130945	1.42875	0.951909	0.746643
ADNI_022_S_6069	0.123443	-0.155632	0.349624	-0.167392	-0.228839
ADNI_022_S_6797	-0.138336	-0.326514	-0.455206	-1.37727	-0.744699
ADNI_022_S_6822	0.0507596	0.0147103	-1.27069	0.56048	1.43531
ADNI_023_S_4020	0.251249	-0.538166	0.23649	-1.48838	-0.379482
ADNI_023_S_4164	0.123563	-0.0579601	0.48998	-0.59718	-0.60112
ADNI_023_S_4448	-0.256723	-0.383313	-0.162575	-0.0769743	-0.720459
ADNI_023_S_6270	-0.1827	0.281316	0.965862	-0.454625	1.57742
ADNI_023_S_6346	0.596933	1.02972	1.21188	0.456641	0.654343
ADNI_023_S_6374	-0.397304	0.102727	-0.102968	0.29755	0.0611314
ADNI_023_S_6399	-0.172115	-0.350151	-0.205364	0.594079	-0.676968
ADNI_023_S_6400	-0.357155	-0.551693	-0.745338	0.470235	-0.399251
ADNI_023_S_6547	-0.249743	-0.484122	0.157212	-0.28943	-0.627022
ADNI_023_S_6795	-0.586925	-0.533254	-0.447768	0.178018	-0.115708
ADNI_024_S_4084	-0.297265	-0.135697	0.000774592	0.382477	-0.173825
ADNI_024_S_4158	2.22664	0.969662	1.33765	0.0658421	0.109876
ADNI_024_S_5290	-0.327601	-0.221509	-0.309377	0.440888	-0.359986
ADNI_024_S_6005	-1.61533	-0.78801	-0.200368	-0.260788	-0.741582
ADNI_024_S_6184	0.664837	0.481113	1.31081	-0.554292	1.02082
ADNI_024_S_6202	-0.158946	-0.119664	-0.278762	0.732814	-0.785622
ADNI_024_S_6385	-0.423314	-0.474409	-0.125923	-0.224862	-0.411378
ADNI_024_S_6472	-0.316862	-0.515873	-0.278486	0.0364738	-1.0473
ADNI_027_S_0120	1.09826	1.00319	-0.0815631	0.163894	-0.597432
ADNI_027_S_5079	1.66485	1.41921	1.30774	1.91813	0.916095
ADNI_027_S_5083	0.748631	0.0796912	0.0204283	0.657254	0.224385
ADNI_027_S_5093	-1.241	-0.619166	-1.26133	-0.18685	-0.764993
ADNI_027_S_5109	1.23944	0.51164	0.697301	0.418885	0.901035
ADNI_027_S_5110	-0.281224	-0.116044	-1.15815	1.41496	-0.657484
ADNI_027_S_5118	-0.0879186	0.0680031	0.26439	-0.349281	-0.545445
ADNI_027_S_5127	0.95875	0.499026	0.256971	-0.359451	0.339764
ADNI_027_S_5169	0.102461	-0.782891	-1.41873	1.42229	-1.53545
ADNI_027_S_5170	0.434364	0.946731	-0.0957087	-0.188702	-0.509248
ADNI_027_S_5197	0.928278	0.765878	0.852853	1.62036	0.684663
ADNI_027_S_5277	0.21576	0.065935	-0.21234	0.123353	-1.08396
ADNI_027_S_5288	1.38477	0.279498	-0.0870662	-0.0045816	0.580557
ADNI_027_S_6001	-0.296365	-0.17647	0.130768	-0.227613	-0.543855
ADNI_027_S_6183	0.560609	0.340009	0.154042	0.223208	0.0227723
ADNI_027_S_6317	1.36645	0.0888272	0.462281	0.105279	-0.433463
ADNI_027_S_6327	-0.0928501	-0.749039	-0.749683	0.439803	-1.18654
ADNI_027_S_6516	0.804567	1.6226	0.988968	0.79087	-0.888226
ADNI_027_S_6577	0.120572	0.52817	0.905628	0.438417	0.580783
ADNI_027_S_6582	1.13041	0.864797	0.135501	0.43478	-1.47033
ADNI_029_S_4279	0.91646	1.98399	0.472075	-0.0465748	0.427357
ADNI_029_S_4290	1.28703	-0.171187	-0.235552	-0.876713	0.159487
ADNI_029_S_4384	0.302982	0.137649	-0.51571	0.144493	-0.181828
ADNI_029_S_4385	0.0643297	-0.107169	-0.96075	1.16453	-0.113406
ADNI_029_S_4585	0.190629	0.688138	0.227606	-0.475503	-0.0678372
ADNI_029_S_4652	0.670628	0.285763	1.0601	-0.156096	1.23565
ADNI_029_S_5158	1.4211	-0.0291709	0.26648	0.512291	-0.492454
ADNI_029_S_5166	-0.563462	-0.270801	-0.0633342	-0.26535	-0.838819
ADNI_029_S_5219	0.902806	0.142336	-0.0401026	-0.323373	-0.78821
ADNI_029_S_6289	-0.622504	-0.525752	-1.52619	-0.375683	-0.164063
ADNI_029_S_6505	-0.146493	-0.283726	-0.335972	0.664897	0.121179
ADNI_031_S_4021	1.42932	0.448729	0.113546	0.473355	0.728417
ADNI_031_S_4032	0.0474748	-0.103515	-0.00677512	-0.147006	-0.266284
ADNI_031_S_4218	0.349104	0.475405	0.623077	0.0748057	0.50576
ADNI_031_S_4496	0.487545	-0.267179	0.0658992	1.15394	0.00887522
ADNI_032_S_0479	1.91139	-0.139015	-0.226823	0.697518	-1.64789
ADNI_032_S_0677	0.546662	0.255643	0.96111	0.24869	-0.0221102
ADNI_032_S_1169	-0.101765	0.108981	1.44571	2.17902	0.122404
ADNI_032_S_4277	0.108793	-0.289448	-0.106498	0.184378	-0.365839
ADNI_032_S_4304	2.00648	0.736573	1.06245	-0.293906	0.565264
ADNI_032_S_4348	0.587106	-0.283706	0.599568	0.733603	0.879696
ADNI_032_S_4386	-0.229015	0.017842	0.25193	-1.3293	-1.98369
ADNI_032_S_4429	0.445755	1.10848	0.389886	0.0893571	-0.212853
ADNI_032_S_4921	1.0741	0.0554386	0.860732	0.438123	1.09217
ADNI_032_S_5263	-0.127746	-0.0887743	0.199776	-0.870939	-1.62537
ADNI_032_S_5289	-1.21946	-0.507509	0.42031	-0.525516	-0.686326
ADNI_032_S_6211	0.603786	0.246041	0.981041	1.10545	-0.289047
ADNI_032_S_6294	1.52235	1.81855	1.15054	-0.715777	0.755701
ADNI_032_S_6699	1.73933	0.879306	0.275076	0.159172	0.941974
ADNI_032_S_6701	0.35962	0.0898764	0.33365	0.160893	1.47427
ADNI_032_S_6709	-0.484673	-0.633987	-0.40755	-0.376526	-1.18808
ADNI_032_S_6717	1.89245	1.88479	2.26125	2.34843	1.69265
ADNI_033_S_0734	0.678253	1.35126	1.54655	-0.125766	0.580692
ADNI_033_S_4176	0.373454	0.250741	0.247411	0.0312693	-0.904541
ADNI_033_S_4177	1.79912	1.53285	2.11374	-1.36583	1.00967
ADNI_033_S_4179	0.54256	0.208858	0.426844	0.315296	-0.32032
ADNI_033_S_4505	0.0811119	0.195302	-0.0946084	-0.0901386	-0.332928
ADNI_033_S_4508	-0.174879	-0.176759	-0.4111	-0.561671	-0.453399
ADNI_033_S_5198	-0.140631	-0.390732	0.0891375	-0.221577	-0.569354
ADNI_033_S_5235	-0.0363377	-0.314921	0.116918	0.17367	0.0714194
ADNI_033_S_5259	0.385912	0.457683	0.450561	0.570733	-1.32673
ADNI_033_S_6266	-0.645914	-0.886761	-0.731704	-0.137935	-1.47514
ADNI_033_S_6298	0.564938	0.229611	0.911849	0.157785	1.28486
ADNI_033_S_6352	0.215204	0.506455	0.558157	0.334701	-0.153934
ADNI_033_S_6572	-0.0971036	-0.0893342	0.0490324	-0.146145	-1.41472
ADNI_035_S_4082	0.131507	-0.888078	0.381123	-0.0987967	-0.529763
ADNI_035_S_4464	0.561197	0.331154	-0.175145	1.38782	0.931972
ADNI_035_S_4785	-0.170587	-0.656162	-0.835033	-0.140333	-0.926736
ADNI_035_S_6156	1.63924	0.806851	1.40809	-0.968524	-0.579966
ADNI_035_S_6160	0.612877	1.18415	0.579564	0.633421	0.461227
ADNI_035_S_6195	0.301854	-0.24597	0.449246	-0.0895847	-0.0255406
ADNI_035_S_6200	0.354426	0.713713	0.844033	-0.834862	-0.0930098
ADNI_035_S_6306	1.34826	1.50138	0.968244	0.392502	0.27993
ADNI_035_S_6488	0.182753	0.120284	-0.0293203	-1.27874	-2.2335
ADNI_035_S_6551	-0.197379	-0.248333	-0.408836	0.373312	-0.922941
ADNI_035_S_6722	0.12493	0.366127	1.13897	0.334888	0.352393
ADNI_035_S_6730	1.78341	1.46146	1.87984	-0.0286943	2.3044
ADNI_035_S_6739	0.112789	-0.447302	-0.258143	1.95795	0.688799
ADNI_035_S_6751	0.975342	0.786343	0.847643	1.31638	1.16812
ADNI_036_S_1023	1.03255	0.204575	-0.00325716	-0.464752	-0.864925
ADNI_036_S_4389	0.402104	1.03619	1.55107	-1.45842	-0.523477
ADNI_036_S_4491	1.24632	1.22975	0.973179	-0.295259	0.905613
ADNI_036_S_4878	0.0338128	0.00132237	0.15885	-0.411917	0.208168
ADNI_036_S_5248	0.98242	0.144048	1.05017	0.118907	-0.27576
ADNI_036_S_5271	1.85192	0.708743	1.27685	0.34612	-0.321062
ADNI_036_S_5283	-0.0978913	0.0867546	0.55309	-0.449326	-0.487264
ADNI_036_S_6088	0.496368	0.592493	2.66335	0.444526	2.30297
ADNI_036_S_6189	-0.487835	-0.37722	0.376787	1.27246	-0.370009
ADNI_036_S_6316	-0.0846613	0.507523	-0.759041	-0.546425	-1.77585
ADNI_036_S_6466	-0.500685	-0.265605	0.515119	0.244975	0.154404
ADNI_037_S_4028	-0.784408	-0.403678	-0.139009	-0.403608	-0.470484
ADNI_037_S_4308	0.683226	1.42775	0.40754	0.535677	0.889765
ADNI_037_S_4410	-0.14146	-0.402626	0.269115	-0.325044	-1.01211
ADNI_037_S_5126	-0.232632	-0.488212	0.00508763	-0.205485	-0.446777
ADNI_037_S_5222	-0.124249	-0.32598	0.0459234	0.481513	-0.945708
ADNI_037_S_6031	-0.465284	-0.992728	-0.708701	-0.386895	-0.667306
ADNI_037_S_6032	-0.190123	0.0278744	0.401037	-1.6461	-0.470581
ADNI_037_S_6046	1.06591	0.26107	0.967249	0.699718	1.05337
ADNI_037_S_6115	0.166376	0.306351	-0.828893	1.57259	-0.592426
ADNI_037_S_6144	0.664322	0.354232	0.394908	0.456156	0.737055
ADNI_037_S_6187	-0.00669182	0.0807643	-0.763604	-0.0774656	-0.407096
ADNI_037_S_6204	0.037071	0.59803	1.00539	-0.177332	0.914254
ADNI_037_S_6271	-0.273513	-0.584791	-0.938875	-0.1979	-1.00116
ADNI_041_S_0679	0.707877	0.901402	-0.120869	-0.364026	0.648047
ADNI_041_S_4014	0.155271	0.509528	1.11759	-1.35172	-1.04509
ADNI_041_S_4037	0.440417	1.23169	0.381127	-0.440684	-0.560377
ADNI_041_S_4041	0.200217	0.443678	0.562881	-0.493902	-0.18266
ADNI_041_S_4060	0.522198	1.49427	0.805063	-0.229136	0.858526
ADNI_041_S_4200	0.369454	0.516967	-0.436006	1.34407	0.158914
ADNI_041_S_4427	0.407846	0.121648	-0.0130926	0.224774	-0.99625
ADNI_041_S_4509	1.56539	1.4326	2.19399	-0.535656	1.41603
ADNI_041_S_5078	-0.402274	-0.184543	0.0216157	0.454612	-0.045434
ADNI_041_S_5082	0.526822	0.685435	-0.172486	1.60955	0.596837
ADNI_041_S_5097	0.347505	0.582053	0.276707	0.668863	0.424586
ADNI_041_S_5100	0.434062	0.669275	1.57371	-0.24598	0.195446
ADNI_041_S_5131	-0.377164	0.14292	0.542028	-0.0634458	0.296208
ADNI_041_S_5141	0.734203	0.280883	0.132444	0.271335	-0.723413
ADNI_041_S_5204	-0.45989	-0.115582	0.389824	0.137893	0.171876
ADNI_041_S_5244	-0.201372	0.368098	-0.474457	-0.263609	-1.54291
ADNI_041_S_5253	0.120931	0.709108	0.699982	-1.54276	-0.730261
ADNI_041_S_6136	1.47293	0.459977	0.0483641	1.46077	0.69961
ADNI_041_S_6159	0.384029	0.846882	1.45715	0.218897	-0.109115
ADNI_041_S_6192	0.767421	0.591979	0.31375	-1.88135	-0.194981
ADNI_041_S_6226	-1.1468	-0.55821	-0.458052	-0.254763	-0.069325
ADNI_041_S_6292	2.24225	1.49825	1.118	0.242704	1.22235
ADNI_041_S_6314	1.27664	0.850518	1.41663	-0.154804	0.804707
ADNI_041_S_6354	0.575054	-0.20247	-0.0555384	0.654056	-0.0541008
ADNI_041_S_6401	0.0254866	0.74711	0.950602	-0.843663	-0.535487
ADNI_041_S_6447	-0.235247	-0.662605	0.59135	-1.6978	-1.63325
ADNI_041_S_6785	0.102764	0.0761044	-0.0417194	0.656871	0.419715
ADNI_041_S_6801	-0.583333	-1.5974	-0.669828	0.867943	0.227879
ADNI_051_S_5285	1.02731	-0.161735	0.980935	1.25309	1.0983
ADNI_051_S_5294	1.37615	0.949225	-0.0672722	0.298111	0.379358
ADNI_052_S_6412	-0.71291	0.175028	0.409918	-1.88877	-1.98207
ADNI_053_S_4578	-0.506096	-0.15304	-0.0489373	0.00643331	-2.35968
ADNI_053_S_5202	-0.214932	-0.55609	0.00679897	-0.507887	-0.668321
ADNI_053_S_5272	-0.258639	-0.4317	-0.380177	-1.62951	-1.42004
ADNI_053_S_5287	0.252052	0.0863852	0.222494	0.688191	-0.200744
ADNI_053_S_5296	0.273453	-0.0238723	-0.348647	-0.144821	-1.48789
ADNI_057_S_0934	-0.52086	-0.411893	-0.427083	-0.905286	-0.205164
ADNI_057_S_5199	0.203267	-0.615113	-0.395919	-0.173468	-0.193319
ADNI_057_S_5292	0.0934843	0.133374	-0.31923	-0.160051	-0.125289
ADNI_057_S_5295	1.30563	0.701027	0.317812	0.202682	0.731613
ADNI_067_S_0056	1.05304	-0.0174126	-0.275909	-0.282059	-0.893022
ADNI_067_S_0059	0.373245	0.302946	0.790849	-0.884813	-0.644063
ADNI_067_S_5159	-0.438144	-0.309531	-0.549586	0.307995	-1.29936
ADNI_067_S_5212	2.67418	0.569578	0.732617	1.81503	1.74667
ADNI_067_S_6045	-0.413387	-0.440428	-0.173366	-1.1781	-1.84381
ADNI_067_S_6117	0.278605	1.08614	-0.117833	0.735116	-0.169885
ADNI_067_S_6138	-0.180275	0.0531045	0.676822	-2.23855	-0.86455
ADNI_067_S_6442	1.4016	1.40541	1.19317	-3.05194	-0.326964
ADNI_067_S_6443	0.19493	0.251704	-0.0773507	-2.01251	-0.793925
ADNI_067_S_6528	-1.1178	-0.834226	-1.06663	-0.167452	-1.15922
ADNI_068_S_0210	0.428941	0.0886794	0.60937	-0.136468	-1.22303
ADNI_068_S_0473	-0.0353354	0.51852	0.808847	0.120384	0.573731
ADNI_068_S_4174	0.057822	0.0139395	0.118619	-0.139907	-0.491187
ADNI_068_S_4340	-0.422557	-0.707143	-0.439941	-0.744177	-1.63817
ADNI_068_S_4424	0.0207727	-0.102878	-0.119769	-0.247124	-0.246235
ADNI_070_S_4856	0.318387	-0.104654	-0.587225	0.366702	-0.472973
ADNI_070_S_5040	-0.123208	-0.0465818	-0.0337088	-0.155716	0.137961
ADNI_070_S_6191	-0.157929	-1.06336	-0.0865689	1.92575	-0.662377
ADNI_070_S_6386	-0.325339	-0.522717	-1.52427	0.057277	-1.23146
ADNI_070_S_6394	0.122621	-0.139975	0.270362	-0.0761981	0.300781
ADNI_070_S_6542	-1.19127	-0.891236	-0.502467	-0.640675	-1.4108
ADNI_070_S_6548	-1.14474	-0.835819	-0.0562012	-0.414629	-0.144351
ADNI_072_S_4103	1.72721	0.963706	0.121083	1.96832	2.00386
ADNI_072_S_4391	0.373868	0.617759	0.190392	0.859326	0.206851
ADNI_072_S_5207	1.30851	0.696418	1.86972	0.227545	0.494788
ADNI_073_S_0089	0.364694	0.374474	0.0821201	0.596641	-0.591673
ADNI_073_S_0311	0.434832	0.330684	0.971	-0.413091	-0.151745
ADNI_073_S_4155	0.173523	0.0769505	0.205133	-0.406709	-0.524857
ADNI_073_S_4382	0.0123946	0.0615774	0.312398	0.645651	-0.108337
ADNI_073_S_4393	-0.457045	0.232129	0.0278798	-1.53796	-1.04216
ADNI_073_S_4552	-0.148973	-0.195858	0.209647	-0.962967	-0.723308
ADNI_073_S_4559	-0.32778	-0.444632	-0.266196	0.0337367	-0.617088
ADNI_073_S_4739	0.189239	0.231242	0.478129	1.67445	0.592045
ADNI_073_S_4762	0.26937	0.801223	0.193867	-0.12514	-0.433353
ADNI_073_S_4795	0.310587	0.432223	-0.430622	1.3318	-0.994634
ADNI_073_S_5023	-0.0912507	-0.545253	0.138461	0.26807	-0.495624
ADNI_073_S_5167	-0.653669	0.185177	0.0760035	-0.367618	-1.15514
ADNI_073_S_5227	0.568083	0.0696188	0.970199	1.24131	-0.377971
ADNI_082_S_1256	-0.0659709	0.28908	0.221916	-0.542411	-0.202896
ADNI_082_S_4090	0.318747	0.813158	0.482327	0.178109	0.673828
ADNI_082_S_4208	1.42731	1.39966	1.06554	0.328779	0.957672
ADNI_082_S_4224	1.06005	0.383017	0.571403	1.10244	0.281363
ADNI_082_S_4339	0.220535	0.358163	0.524062	-0.631318	-0.18899
ADNI_082_S_4428	-0.36214	0.614663	0.363263	-0.522996	0.26326
ADNI_082_S_5278	1.32695	1.08966	0.0262922	0.557034	0.130347
ADNI_082_S_5279	1.0296	0.268422	0.895011	-0.224793	0.359714
ADNI_082_S_5282	0.347451	0.196562	0.183413	-0.307298	-0.089206
ADNI_082_S_6197	0.780386	0.575415	0.383672	1.53685	1.081
ADNI_082_S_6283	-0.0202497	-0.589362	0.430157	-1.00958	-0.189548
ADNI_082_S_6287	-0.689512	-0.588592	-0.805949	-0.706356	-1.02563
ADNI_082_S_6415	-1.01786	-1.2504	-1.4031	-1.94213	-1.32026
ADNI_082_S_6563	0.791499	0.849529	1.01756	-0.0257367	1.25506
ADNI_082_S_6564	0.868546	0.356922	-0.0193877	0.0593859	-1.38647
ADNI_082_S_6629	-0.955014	-1.43929	-1.49041	-0.177448	-0.39146
ADNI_094_S_2201	-1.06718	-0.072645	-0.361595	-1.19398	-0.515733
ADNI_094_S_4234	0.784825	0.356766	-0.128917	0.0875342	-0.117384
ADNI_094_S_4459	-1.4609	-0.241159	-1.62075	-1.61293	-0.901234
ADNI_094_S_4460	-0.52101	-1.07481	-1.22203	0.878176	-1.09819
ADNI_094_S_4503	-0.257667	-0.184186	0.349095	1.16272	-0.224692
ADNI_094_S_4560	-0.158595	-0.131748	-0.270386	-0.739902	0.444788
ADNI_094_S_4649	0.243297	0.0831028	-0.928961	1.30396	-0.157934
ADNI_094_S_6250	-0.223752	-0.52269	0.284759	-0.269076	-0.695826
ADNI_094_S_6269	-1.17546	-0.98792	-0.508597	-1.67292	-1.39206
ADNI_094_S_6275	-0.000528322	-0.407562	0.969921	0.115032	0.135278
ADNI_094_S_6278	0.52594	0.479005	0.638399	-0.808503	0.319927
ADNI_094_S_6417	1.32682	1.21938	1.26466	1.5359	0.54485
ADNI_094_S_6419	1.92283	1.88061	-0.0800396	1.07023	0.0735764
ADNI_094_S_6440	0.319196	-0.311104	-0.0854547	0.316865	-0.0359902
ADNI_094_S_6468	0.234749	0.809553	0.554393	-0.733928	-0.0261637
ADNI_094_S_6485	-0.207917	-0.352629	0.00806252	-0.485902	-0.378479
ADNI_098_S_4002	0.291324	-0.142009	-0.101298	0.241523	-0.0177951
ADNI_098_S_4003	0.144359	0.00421481	-0.121799	0.173016	0.193143
ADNI_098_S_4018	1.75446	1.27653	0.643686	0.777651	1.05503
ADNI_098_S_4050	1.13716	0.267452	0.382572	0.161639	-0.0554079
ADNI_098_S_4275	0.684002	0.920199	-0.0439369	0.498799	0.226725
ADNI_098_S_4506	0.0275143	0.60847	0.53655	-0.222856	0.184122
ADNI_098_S_6343	0.376461	0.72196	-1.36742	0.824096	-0.175155
ADNI_098_S_6362	1.32123	1.15991	0.739611	-0.675247	-0.211476
ADNI_098_S_6734	3.5269	-0.0570803	0.10057	3.48148	-0.799054
ADNI_099_S_4076	0.166475	0.0334354	0.40125	0.822033	-0.00252855
ADNI_099_S_4086	2.4716	0.434263	1.47564	1.19761	1.01141
ADNI_099_S_4104	0.540733	1.083	0.24893	-0.0336751	0.693346
ADNI_099_S_6016	-0.0228856	-0.425453	-0.210042	0.948961	-1.11412
ADNI_099_S_6025	0.225517	0.403434	-0.296893	-0.00113646	-0.315533
ADNI_099_S_6038	1.06063	0.517182	1.27846	0.577464	1.06502
ADNI_099_S_6077	-0.275523	-0.660574	-1.9516	1.1181	-0.784383
ADNI_099_S_6097	1.79609	0.872471	-0.603654	0.692106	0.239163
ADNI_099_S_6175	-0.0258679	-0.13599	-0.0941072	1.59134	-0.692684
ADNI_099_S_6396	0.267907	-0.0249708	0.0769464	-0.565027	-0.444252
ADNI_099_S_6476	1.97946	1.74066	1.0366	0.951105	0.3998
ADNI_100_S_0069	2.00474	1.03258	1.29134	-0.695249	0.0965144
ADNI_100_S_1286	1.20635	0.228584	1.94096	1.73048	1.04895
ADNI_100_S_4469	0.979106	0.378034	0.210573	-0.976662	0.306292
ADNI_100_S_4511	0.831716	1.07399	0.863969	1.83372	-0.178053
ADNI_100_S_4512	-0.837169	-0.454343	-0.174982	-0.122935	-0.440008
ADNI_100_S_5075	0.219055	0.555724	-0.745653	-1.30802	-1.4033
ADNI_100_S_5091	1.59918	0.995978	-0.455605	0.367985	-0.14051
ADNI_100_S_5096	0.835038	0.875975	0.481405	-1.11264	0.441582
ADNI_100_S_5102	-0.27479	-0.124354	-0.590375	1.20436	-0.407191
ADNI_100_S_5246	0.290304	-0.500651	1.45776	-0.390898	1.44121
ADNI_100_S_5280	1.02854	0.0939605	0.0262715	-1.3644	0.0473264
ADNI_100_S_6164	-0.117247	-0.330874	-0.704228	-0.0755804	-1.06994
ADNI_100_S_6273	-0.166431	-0.255157	-0.948015	0.0588146	-0.857093
ADNI_100_S_6308	0.289385	0.150739	1.03743	-0.534569	-0.0797059
ADNI_100_S_6349	0.798833	0.769717	0.195278	-0.938094	-0.717604
ADNI_100_S_6493	1.64112	0.871259	0.269616	-1.17817	-0.960588
ADNI_100_S_6578	0.078742	0.572185	-0.517308	-1.28186	-0.607906
ADNI_109_S_1014	1.37909	0.735405	-0.617124	0.0968712	-2.06308
ADNI_109_S_4499	0.309053	0.394847	-0.117531	-2.73784	-0.547871
ADNI_109_S_6213	1.11366	1.15135	1.37747	0.229122	1.11567
ADNI_109_S_6218	-0.160721	-0.403504	-0.0316508	0.449649	-0.243986
ADNI_109_S_6405	-0.100578	-0.27085	-0.180067	0.262043	0.232901
ADNI_114_S_5234	-0.163016	-0.804004	0.0733575	3.24994	0.908915
ADNI_114_S_6057	0.8539	0.314265	-0.0632891	-0.0713879	0.685221
ADNI_114_S_6063	0.661132	0.29203	0.923106	0.968166	1.77835
ADNI_114_S_6113	1.84735	1.44868	1.65572	1.86303	1.54905
ADNI_114_S_6251	-0.201071	-0.466747	-0.847404	-0.013486	-0.515261
ADNI_114_S_6309	-0.398963	-0.929352	0.135369	-0.298707	0.173492
ADNI_114_S_6429	0.0552754	-0.360328	-0.0127745	-0.572117	-0.111051
ADNI_114_S_6462	1.27848	1.11853	0.261032	0.586514	1.34522
ADNI_114_S_6487	1.4307	0.934186	0.846408	0.752907	0.686343
ADNI_114_S_6524	-0.0392351	-0.624118	-0.330657	0.464775	-1.2293
ADNI_114_S_6813	-0.0539538	0.723537	0.655248	-1.02882	0.118646
ADNI_116_S_4010	-0.048571	-0.220177	0.178599	0.786217	0.222105
ADNI_116_S_4043	1.26141	0.52017	0.426174	0.231699	0.0356608
ADNI_116_S_4092	0.889129	0.445061	-0.0526474	-0.94519	0.0528441
ADNI_116_S_4453	0.574333	0.0926919	1.12731	2.05802	1.10069
ADNI_116_S_4483	0.109898	-0.320045	0.654733	-0.352639	-0.573621
ADNI_116_S_4855	2.60787	1.58099	1.65799	0.61727	2.24699
ADNI_116_S_6119	-0.856097	-0.465493	0.224301	-0.152554	0.459653
ADNI_116_S_6129	-0.155876	-0.202734	1.69622	-0.570651	1.76216
ADNI_116_S_6133	-0.262872	-0.554732	-0.354706	-0.13682	-0.830263
ADNI_116_S_6439	-0.435401	-0.634845	0.503037	0.0156932	-0.695589
ADNI_116_S_6458	1.21266	0.971398	1.02271	1.27838	0.549827
ADNI_116_S_6517	-0.00870262	-0.194953	1.00026	-0.582584	0.112945
ADNI_116_S_6537	1.14485	0.621674	0.483139	-0.232343	-0.39422
ADNI_116_S_6624	0.342191	0.190582	0.44817	0.646171	0.448852
ADNI_116_S_6750	1.63803	1.00291	1.01139	0.785306	1.57766
ADNI_123_S_0072	1.58097	2.40218	0.75229	0.457327	-0.125478
ADNI_123_S_4362	-0.801888	-0.104932	-0.882168	-0.659182	-1.05244
ADNI_123_S_6118	0.0766714	-0.958899	0.553719	-0.488483	-0.675056
ADNI_126_S_5214	0.678017	-0.00910729	-0.476743	0.762906	-0.867733
ADNI_126_S_5243	0.73507	1.19311	-0.339509	1.69482	1.05287
ADNI_126_S_6559	0.793598	-0.0146676	1.43463	0.835068	3.80877
ADNI_127_S_4148	0.691976	0.572088	-0.630541	-0.158775	-0.131865
ADNI_127_S_4198	-0.00034743	-0.0187135	0.0698323	-1.69636	-0.377193
ADNI_127_S_4604	-0.908848	0.0587569	-1.16233	-2.28844	-0.286627
ADNI_127_S_4645	0.136962	0.229349	0.329379	0.12441	0.0770802
ADNI_127_S_4843	0.42122	0.597591	-0.0154885	0.360631	0.294278
ADNI_127_S_5132	0.702567	0.490391	-0.49245	0.804769	0.263703
ADNI_127_S_5185	-0.195305	0.695964	-0.402004	1.23593	1.5339
ADNI_127_S_5200	0.000925878	0.357591	-0.0818573	-0.00759451	-0.463077
ADNI_127_S_5218	0.649258	1.25187	1.2701	0.950788	0.960219
ADNI_127_S_5266	0.293646	0.385791	-0.110523	0.140249	0.472346
ADNI_127_S_6024	-0.742823	-0.869363	-0.859629	-0.996955	-0.748073
ADNI_127_S_6147	0.424034	0.261214	0.220946	1.88456	-1.06242
ADNI_127_S_6168	0.0213083	0.0463102	0.901784	-0.420988	0.574516
ADNI_127_S_6173	-0.633068	-0.876642	-1.1304	-0.285142	-1.96509
ADNI_127_S_6203	0.0558782	0.291925	-0.21941	-0.296941	-0.988656
ADNI_127_S_6232	-0.841903	-0.289574	-0.0871879	-0.631948	-0.657702
ADNI_127_S_6330	0.832046	0.116901	1.17753	2.07176	0.970833
ADNI_127_S_6348	0.78569	0.115863	-0.878209	0.390285	-1.16503
ADNI_127_S_6357	0.792692	0.403623	-0.500218	1.37937	-0.168119
ADNI_127_S_6436	0.652533	0.206682	-0.00411563	0.067611	-0.887507
ADNI_128_S_0205	-0.092125	-0.112493	-0.24337	1.13087	-1.20951
ADNI_128_S_0272	1.93699	0.919986	0.932933	0.697473	1.22736
ADNI_128_S_4586	0.326263	1.01348	0.0192052	-1.80356	0.796197
ADNI_128_S_4599	-0.0547016	0.28639	0.036358	-0.115186	-0.467312
ADNI_128_S_4607	-0.817599	-0.470456	-0.0587679	-0.666587	-0.0497157
ADNI_128_S_4609	0.132224	0.320325	0.138647	0.106383	-0.234251
ADNI_128_S_4832	0.441273	0.133223	0.238492	-0.589907	0.519453
ADNI_129_S_4369	0.491756	0.327692	-1.32665	-0.435907	-0.850292
ADNI_129_S_4371	1.14735	1.56968	1.23452	0.848582	1.20576
ADNI_129_S_4396	0.285545	0.287503	-0.0373503	-0.571019	-0.140952
ADNI_129_S_4422	-0.19638	-0.0590007	-0.641765	-0.892175	-0.796485
ADNI_129_S_6082	-0.0696313	0.234623	-0.702597	1.91201	0.119657
ADNI_129_S_6146	0.411318	0.232661	-0.758846	1.08618	0.575553
ADNI_129_S_6228	0.0442867	-0.0283355	-0.162245	-1.01561	-0.252771
ADNI_129_S_6244	0.974828	1.36245	1.00214	0.152531	1.04184
ADNI_129_S_6288	0.724122	1.32442	0.562366	0.63551	1.35375
ADNI_129_S_6304	0.1839	-0.454317	-1.3761	0.781443	0.698689
ADNI_129_S_6452	-0.250354	-0.634893	-0.504835	-0.620175	-0.0179536
ADNI_129_S_6457	1.29494	1.72734	0.989499	-0.747563	0.599025
ADNI_129_S_6459	-0.104346	0.139761	-0.231483	0.917128	-0.43981
ADNI_129_S_6621	-0.389035	-0.235088	-1.38694	0.415818	-0.6309
ADNI_129_S_6704	0.168952	-0.54008	-0.378625	1.22555	0.654031
ADNI_130_S_0969	3.40048	0.189275	2.22845	1.66138	1.40714
ADNI_130_S_4343	1.63483	0.588013	0.30571	0.847591	0.189862
ADNI_130_S_4352	0.479654	1.05608	0.948352	-1.00845	-0.592654
ADNI_130_S_5142	0.734014	0.138117	0.466064	0.0805212	0.136762
ADNI_130_S_5175	0.382672	0.299052	1.1225	-0.624004	-0.824213
ADNI_130_S_5258	0.219885	0.557164	0.107045	-0.456574	-0.103187
ADNI_130_S_6019	1.76809	1.03865	1.83396	-1.0373	-0.294269
ADNI_130_S_6027	0.193128	0.257104	0.578809	-1.16848	-0.00855325
ADNI_130_S_6035	-0.559307	0.207613	-0.824145	-1.40736	-1.34093
ADNI_130_S_6037	-0.0127014	0.111321	-0.596985	-0.278794	-1.90697
ADNI_130_S_6043	1.76752	0.774784	1.53203	1.01347	1.61031
ADNI_130_S_6105	0.181339	-0.299775	-0.409724	-0.871544	-1.60527
ADNI_130_S_6111	-0.542974	0.343823	-0.497686	-2.88078	-1.63421
ADNI_130_S_6137	0.221492	0.0967929	-0.218259	-1.90673	-1.9887
ADNI_130_S_6161	0.291015	-0.461453	-0.388992	-1.22316	-2.93636
ADNI_130_S_6319	0.985764	0.831351	0.450714	0.126395	0.499398
ADNI_130_S_6361	0.457408	0.0409204	-0.413778	-0.700161	-1.61759
ADNI_130_S_6372	1.67707	1.18009	0.114775	-1.81504	-0.17485
ADNI_130_S_6388	0.644429	0.138374	-0.0332801	-1.40805	-0.872326
ADNI_130_S_6390	-0.755811	-0.0804652	0.102002	-1.21673	-0.805657
ADNI_130_S_6391	-0.775895	-0.68641	-0.426438	-1.39129	-1.08843
ADNI_130_S_6469	-1.16044	-0.878866	-0.584289	-1.05069	-1.41442
ADNI_130_S_6558	-0.340411	-0.792083	-1.7775	-1.3229	-1.21549
ADNI_131_S_5148	0.150893	0.677347	0.31286	1.152	0.0498535
ADNI_131_S_6170	-1.2852	-0.907302	-1.04385	-0.694948	-0.518966
ADNI_131_S_6519	1.37865	-0.691387	-0.214108	-0.509235	-1.21834
ADNI_131_S_6692	1.3279	-0.6628	1.66807	1.0587	0.857469
ADNI_135_S_4446	-0.0364217	-0.0987358	-0.112329	-0.614712	-0.25054
ADNI_135_S_4566	0.388079	0.236775	0.203204	0.0381296	-0.577476
ADNI_135_S_4598	-0.422012	-0.210612	-0.292987	0.27828	-0.630067
ADNI_135_S_5113	0.174426	0.0714193	0.416339	0.384763	0.259367
ADNI_135_S_5269	0.554082	1.05407	1.00773	1.26232	0.0595236
ADNI_135_S_6104	0.110133	0.557474	0.215672	0.28104	-0.0738776
ADNI_135_S_6359	0.0674152	0.0279263	-0.0210254	0.468175	-0.113752
ADNI_135_S_6360	0.809764	0.715151	0.479856	0.241139	-0.345393
ADNI_135_S_6411	1.17449	1.20052	0.235086	3.8167	0.850639
ADNI_135_S_6473	0.0466471	-0.232083	-0.0985462	1.41748	0.602416
ADNI_135_S_6509	0.133438	0.747546	0.662605	0.7284	0.410543
ADNI_135_S_6510	1.13656	0.459708	0.199306	-0.0908415	1.19217
ADNI_136_S_4269	0.297974	0.549503	-0.422644	1.11288	-0.584972
ADNI_136_S_4433	-0.259086	-0.510282	-0.0984279	-0.920208	-1.34155
ADNI_136_S_4726	-0.643093	-0.380039	-0.751538	-0.212578	-1.24012
ADNI_136_S_4727	0.0149446	0.368632	0.521725	0.589093	-0.12382
ADNI_137_S_0301	-0.199279	0.436605	-0.520945	-0.497977	-1.58337
ADNI_137_S_0668	0.368096	1.38177	1.71816	0.814552	0.601232
ADNI_137_S_0722	0.780096	0.788454	1.92727	0.766944	-0.194968
ADNI_137_S_4466	0.333002	1.20627	0.390885	0.792153	0.810476
ADNI_137_S_4482	-0.196315	0.20339	0.241865	-0.836016	-0.39899
ADNI_137_S_4520	0.245401	-0.0101577	-0.328131	-0.961689	-0.166371
ADNI_137_S_4587	-0.0666496	-0.924242	-0.0389957	0.00155515	0.58591
ADNI_137_S_4632	0.695443	0.441781	0.215501	1.21868	0.343367
ADNI_137_S_6060	-0.478602	-0.172866	-0.704559	-0.187516	-0.81545
ADNI_137_S_6794	-0.73904	-1.27478	-0.817934	-1.97685	-1.44595
ADNI_137_S_6826	1.35299	1.5915	0.765176	1.01276	1.20647
ADNI_141_S_0767	0.32092	0.154118	0.427623	-0.402123	-0.580278
ADNI_141_S_6008	0.0721703	-1.27875	-0.82663	-0.990768	-1.36985
ADNI_141_S_6015	-0.054042	-0.173777	0.31096	0.659872	-1.98128
ADNI_141_S_6042	0.287722	-0.310771	-0.216702	0.784973	-0.442472
ADNI_141_S_6061	0.08813	-0.075475	0.605337	0.0352828	0.0378798
ADNI_141_S_6116	-0.537991	-0.518111	-0.401041	-0.821246	-1.37985
ADNI_141_S_6178	-0.41866	-0.87362	0.199095	-1.38241	-1.22293
ADNI_141_S_6240	0.615441	0.055038	-0.181949	0.403709	-1.25603
ADNI_141_S_6253	-0.608312	-0.405238	-0.24354	0.0396469	-0.133022
ADNI_141_S_6416	-0.943988	-0.766658	0.450993	-1.11249	-1.21699
ADNI_141_S_6423	3.1609	1.24408	1.36521	0.970527	-0.610115
ADNI_141_S_6589	0.521919	0.351844	0.563407	0.306098	0.961064
ADNI_141_S_6872	0.177665	-0.123023	0.374264	0.104722	-0.785305
ADNI_153_S_4125	0.907265	0.222003	0.00205886	0.148415	-0.673957
ADNI_153_S_4139	-0.0771025	0.284949	-0.128271	-0.217537	0.0189566
ADNI_153_S_4151	1.06817	0.195504	-0.0339926	0.611637	1.44915
ADNI_153_S_4372	-0.688824	-0.0247665	0.0542053	-0.833739	-0.94263
ADNI_153_S_5261	0.225035	0.093936	0.40209	0.244221	-0.349971
ADNI_153_S_5267	-0.0460953	-0.718482	0.0931934	0.22193	-0.623993
ADNI_153_S_6237	-0.916764	-0.908927	-0.745689	-0.160492	-1.03087
ADNI_168_S_6049	-0.298851	0.0322262	-0.364444	-1.07723	-1.1901
ADNI_168_S_6051	-0.312729	-0.0770586	-0.0548125	-0.587061	-0.532281
ADNI_168_S_6059	-0.739323	-0.667237	0.121982	-0.45171	-0.575509
ADNI_168_S_6062	-0.699491	-0.577475	0.273744	-0.45828	-0.61193
ADNI_168_S_6064	-0.254497	0.181247	0.529884	0.452748	0.752592
ADNI_168_S_6065	0.14838	0.714019	2.01114	0.256841	1.32145
ADNI_168_S_6085	-1.29365	-0.463124	-0.322119	-2.16892	-1.10272
ADNI_168_S_6086	0.927385	0.767066	0.516978	-0.451287	0.930713
ADNI_168_S_6098	-0.462648	-0.366557	-0.183284	-0.304558	-1.02453
ADNI_168_S_6107	-0.0691737	0.542488	1.72973	0.190755	0.465917
ADNI_168_S_6108	0.610946	0.370788	-0.0265739	-1.39673	-1.18018
ADNI_168_S_6121	0.412261	0.292654	0.279456	-0.13698	0.25818
ADNI_168_S_6128	-0.881335	-0.577089	-0.439334	-2.15796	-1.57417
ADNI_168_S_6131	-0.555917	-0.778088	-0.129026	-1.45423	-1.7601
ADNI_168_S_6151	-0.321097	0.157889	-1.28864	-0.425855	-1.5784
ADNI_168_S_6233	0.489236	-0.01502	-0.617392	-0.441409	-0.890466
ADNI_168_S_6281	1.76649	0.35682	0.563955	0.821166	-0.44222
ADNI_168_S_6285	0.0453045	-0.570398	-1.40342	-0.0306866	-1.28216
ADNI_168_S_6318	0.61818	0.209812	0.210546	0.772886	0.355789
ADNI_168_S_6320	0.287838	-0.193623	-0.0902998	0.622269	0.298615
ADNI_168_S_6321	1.07111	0.592163	1.6079	1.17371	1.10465
ADNI_168_S_6350	0.39958	0.831944	0.125668	-0.411783	0.194221
ADNI_168_S_6371	0.885939	1.01863	0.728029	-0.192394	0.708479
ADNI_168_S_6413	0.97866	0.465537	1.4154	-0.147588	0.436985
ADNI_168_S_6492	-0.138908	-0.053699	-0.154269	-0.160663	-0.494832
ADNI_168_S_6561	0.626891	1.08985	0.567266	-0.179073	-0.1149
ADNI_177_S_6328	0.81178	1.21176	-0.339305	-0.347915	0.641887
ADNI_177_S_6335	0.0334451	0.68079	-0.625026	0.0656135	-0.738971
ADNI_177_S_6408	0.0175709	-0.474926	-0.413748	1.17706	-0.446245
ADNI_177_S_6409	-0.289057	-1.38448	-0.831131	0.612882	-1.48605
ADNI_177_S_6420	1.18664	-0.101567	-0.330547	0.556836	0.185797
ADNI_177_S_6448	0.148607	0.502536	0.621557	-0.106538	0.541809
ADNI_301_S_6224	0.53054	0.0304395	0.54386	0.559712	0.194073
ADNI_301_S_6326	1.53225	0.749254	0.307772	-1.27465	-0.775641
ADNI_301_S_6501	-0.946807	-0.86777	-0.580909	-2.23737	-2.7903
ADNI_305_S_6157	0.313893	-0.437088	-0.253659	0.0465291	0.141327
ADNI_305_S_6188	-0.648694	-0.47234	0.0239334	-1.06843	0.0432079
ADNI_305_S_6313	-0.183037	-1.03699	-1.44991	-0.300392	-1.00373
ADNI_305_S_6438	0.0998229	-0.224355	1.8249	-1.44588	-0.970332
ADNI_341_S_6494	0.0914118	0.61236	-0.0943338	0.0592244	0.405489
ADNI_341_S_6653	0.937647	1.05822	1.30099	-0.300987	0.420371
ADNI_941_S_1195	1.30774	0.522338	0.456803	-0.239628	0.213861
ADNI_941_S_4066	0.120525	0.146831	-0.11119	-0.455979	-0.144994
ADNI_941_S_4100	1.36372	-0.0341221	-0.00662317	-0.102694	-0.0370112
ADNI_941_S_4255	0.167354	0.131964	1.89209	-0.0485178	0.843395
ADNI_941_S_4292	1.06274	0.641886	0.629435	0.260242	0.0871437
ADNI_941_S_4365	1.61153	1.35091	1.44977	0.76832	0.384231
ADNI_941_S_4376	0.0441787	-0.31925	0.0598093	0.170579	-1.02485
ADNI_941_S_5124	0.172563	0.0246003	1.05269	-0.0827489	0.783292
ADNI_941_S_5193	-0.221777	-0.351318	0.0559864	-0.596323	-0.647841
ADNI_941_S_6044	-0.402659	-0.675031	-0.479669	-0.00788713	-1.91754
ADNI_941_S_6054	0.507396	0.610321	0.486692	0.40168	0.247725
ADNI_941_S_6058	0.521819	0.466088	1.73031	0.246444	0.455144
ADNI_941_S_6080	0.286798	0.272273	1.52309	-0.421016	0.960845
ADNI_941_S_6094	0.140083	-0.0337898	0.292359	0.038691	0.552458
ADNI_941_S_6254	0.855597	0.271018	0.0341134	-0.0376525	0.579534
ADNI_941_S_6333	1.66696	0.857406	0.292635	-0.189231	-0.845493
ADNI_941_S_6384	1.06182	1.18115	0.177182	-1.07669	0.199658
ADNI_941_S_6422	0.25287	0.179879	0.0498298	-0.162239	0.323513
ADNI_941_S_6454	-0.175336	0.962528	0.236548	-1.84248	-1.54039
ADNI_941_S_6471	0.708371	0.452851	-0.0386909	-0.902305	-0.525772
ADNI_941_S_6495	1.42679	0.656072	1.84201	2.40489	2.28717
ADNI_941_S_6496	2.73363	2.8462	2.02356	-0.178041	0.749899
ADNI_941_S_6499	-0.520213	-0.272882	-0.0336574	-0.393862	0.167675
ADNI_941_S_6514	0.269605	0.163401	0.652807	-0.894709	-1.03844
ADNI_941_S_6546	0.33824	0.712565	0.77558	0.390651	0.842212
ADNI_941_S_6570	1.05452	1.2083	0.831503	0.17836	0.00640366
ADNI_941_S_6574	0.216017	-0.270528	0.027858	-0.0685399	-0.469808
ADNI_941_S_6575	0.31274	1.01134	1.30661	0.120891	0.688341
ADNI_941_S_6580	0.756548	0.349472	1.30551	0.641146	1.19798
ADNI_941_S_6581	0.21818	0.235023	0.709776	-1.16821	-0.897498
AIBL_1000	0.290357	-0.0907706	-0.690945	-0.103291	-0.131701
AIBL_101	0.115878	0.830584	0.143392	-1.07188	-0.47232
AIBL_1026	1.45954	1.14605	0.253908	-0.743876	-1.16704
AIBL_1027	0.00308591	0.484695	0.295129	-0.633498	-0.117006
AIBL_105	1.68564	1.13469	1.99892	0.690333	1.00596
AIBL_1050	0.129408	0.671519	0.956788	1.45456	-0.125006
AIBL_1098	2.4601	1.7108	0.715355	-0.00128257	0.712985
AIBL_1104	0.724765	0.837805	1.193	0.508265	1.30827
AIBL_1146	1.62966	0.967044	1.72275	0.751498	1.60989
AIBL_1153	-0.000412727	-0.476866	-0.806971	-1.4869	-2.21701
AIBL_117	1.55709	2.29731	1.21478	-0.662436	0.28548
AIBL_118	0.483671	0.33593	0.769411	-0.171039	0.404544
AIBL_1186	1.08262	1.436	1.27523	-0.584938	-0.290105
AIBL_1187	-0.354363	-0.323854	0.358233	0.138229	-0.657223
AIBL_1189	0.643907	-0.270797	0.222055	1.28405	-1.90897
AIBL_1192	0.102002	0.166958	0.08407	-0.982573	-0.777521
AIBL_1193	-0.0904694	-0.261059	-1.14223	-0.826129	-0.213457
AIBL_1194	-0.212103	-0.434357	-0.0922886	-0.487779	-0.325702
AIBL_1198	0.953992	0.221038	0.163088	0.349825	-0.102465
AIBL_120	1.71387	2.12911	0.789656	0.20528	1.11601
AIBL_121	0.434403	0.112073	-0.392659	-0.3854	-1.34511
AIBL_1214	0.440004	0.479926	0.657406	-0.20235	0.933873
AIBL_1215	1.13485	1.03507	1.84473	-0.0978281	-0.552774
AIBL_1219	0.484095	0.574088	0.356546	-0.174924	-0.908708
AIBL_122	0.0349143	-0.20502	0.453336	-1.0383	-1.78262
AIBL_1222	0.222355	0.295087	0.0985762	-0.598687	-0.00829346
AIBL_1224	0.180224	-0.0580693	0.00456809	-0.285657	-0.298895
AIBL_1225	0.248422	0.279323	0.196782	-0.543234	-0.0987046
AIBL_1226	2.74223	2.02387	2.03417	0.486629	1.20628
AIBL_1228	0.0808251	0.340708	-0.420533	0.0569258	-0.45314
AIBL_123	1.19686	0.970036	0.166325	-1.80029	-0.655424
AIBL_1230	0.0770558	0.174496	-0.354709	-0.491896	-1.78863
AIBL_1234	0.210972	0.271328	0.820529	-1.46985	-0.369364
AIBL_1236	3.01169	1.78626	0.504597	-0.611462	0.0866761
AIBL_1241	-0.00250456	-0.105268	-0.672579	-0.326626	-0.413923
AIBL_1246	1.26746	0.879239	0.239432	0.141271	1.49809
AIBL_1249	-0.0897915	0.416785	-1.27622	-0.0900162	-0.795658
AIBL_125	0.69885	-0.322116	0.958661	-0.409655	1.73934
AIBL_1251	-0.435924	-0.49597	-0.58173	0.448051	-0.645581
AIBL_1257	1.90446	0.505056	0.617928	0.544386	1.21572
AIBL_1258	0.756479	0.0678398	-0.160294	-0.374904	-0.814875
AIBL_1259	1.52998	0.288268	0.526457	0.318912	0.780274
AIBL_1265	0.254091	0.275018	0.61133	-0.893463	-0.457549
AIBL_1266	0.207776	0.501795	0.215154	-0.0418797	-0.218026
AIBL_1269	0.436007	0.972772	1.68907	-1.25789	0.079386
AIBL_127	1.44793	1.1828	0.512236	-0.17378	0.220645
AIBL_1278	0.603441	-0.47046	-0.00967854	-0.467908	-0.0532295
AIBL_1283	3.23453	2.62308	3.16334	2.11915	2.06228
AIBL_1286	-0.583753	0.0160194	0.695732	-0.729098	0.86949
AIBL_129	-0.257173	-0.183758	0.273523	0.835175	1.35345
AIBL_1290	-0.333161	-0.362598	0.218038	-0.909989	-0.721298
AIBL_1291	0.113574	0.176579	-0.146304	-2.01082	-0.180354
AIBL_1293	0.254909	-0.289419	0.17464	-0.742813	-0.948397
AIBL_1295	0.0563459	-0.158877	-0.230235	0.925429	-0.132911
AIBL_1302	-0.234773	-0.139665	-0.0252156	-0.429732	-0.662353
AIBL_1303	0.774585	1.32484	1.37334	0.955409	0.400492
AIBL_1309	-0.984261	-0.903433	-0.869133	-1.58998	-2.18749
AIBL_1311	0.114684	-0.0377521	0.71412	-0.474153	-0.464148
AIBL_1312	0.0297835	0.0412313	-0.463991	-0.28618	-0.266043
AIBL_1313	2.16673	1.148	1.41205	1.73677	1.17078
AIBL_132	1.32711	1.82061	0.752616	-0.849182	0.78695
AIBL_1322	0.688379	1.06198	1.3622	-0.131909	0.418936
AIBL_1330	0.709573	0.778692	0.328321	-0.384295	-0.665257
AIBL_1332	1.54676	0.315901	1.32891	2.64226	1.03954
AIBL_1334	0.197024	0.544829	-0.00903022	0.779527	0.0959555
AIBL_1335	0.355394	0.144441	-0.0304345	-0.328872	0.549916
AIBL_1337	0.441482	0.418673	-0.0885221	-0.172891	0.479675
AIBL_1340	0.160915	0.258827	0.456485	0.168582	0.234496
AIBL_1341	-0.551091	0.263132	0.395189	-0.00909885	-1.00163
AIBL_1343	1.29732	0.176385	-0.093026	-0.374162	-0.447508
AIBL_1344	0.710153	1.05215	-0.696204	-1.34627	-2.43283
AIBL_1346	-0.648914	-0.448578	-0.0787108	-0.00560121	-0.819268
AIBL_1350	0.143902	0.177561	-0.108072	-1.51446	0.019069
AIBL_1355	0.923794	0.530839	0.884781	1.1498	-0.544577
AIBL_1358	0.0872792	-0.10917	-0.0587157	-0.342231	-0.954001
AIBL_1360	1.61713	0.89738	0.802249	-0.193422	0.521819
AIBL_1361	-0.579088	-0.464303	-0.686913	-2.30406	-1.49684
AIBL_1365	1.19443	0.853545	0.893526	-0.54996	0.659863
AIBL_1366	-0.216773	-0.617153	-0.415711	-0.483838	-1.66999
AIBL_1370	1.03421	0.176917	0.551134	0.788895	0.125282
AIBL_1373	0.636048	0.544387	0.207557	0.00130534	-0.387852
AIBL_1378	1.93686	1.20553	0.438107	1.07696	1.58128
AIBL_138	-0.407257	-1.0911	-0.29442	1.0944	-0.144424
AIBL_1380	-0.148174	-0.193076	0.774443	-0.281411	-0.155414
AIBL_1384	0.277566	0.0507319	0.126281	-0.00774546	-0.520455
AIBL_139	-0.344919	1.16729	1.92349	0.047764	2.03621
AIBL_1392	0.75494	0.344241	-0.100906	-0.966629	-0.0577209
AIBL_1394	0.587374	-0.293406	-0.0169122	0.814892	0.582312
AIBL_1396	0.884784	0.345707	0.0254188	0.920752	0.829776
AIBL_14	0.146877	0.244721	0.181509	-1.11249	-0.379471
AIBL_1401	1.33846	1.20098	1.78136	-0.407654	0.0385447
AIBL_1405	0.267254	-0.216059	-0.856894	-0.250676	-1.67256
AIBL_1410	1.36084	1.50024	0.260358	0.687973	1.15975
AIBL_1412	-0.0481197	-0.107626	-0.231258	-1.44344	-1.3563
AIBL_1413	-0.348643	-0.133581	-0.495342	-0.722299	-0.5312
AIBL_1415	1.05022	0.972922	0.0272216	-0.806331	-1.24509
AIBL_1416	-0.298942	0.0101134	-0.770538	-2.11731	-0.743777
AIBL_1417	-0.541907	-0.245092	-0.775329	0.0672079	-0.491429
AIBL_1418	-0.314522	-0.200575	-0.262348	-1.29416	-0.847551
AIBL_1419	0.295654	0.128121	-0.0771383	1.18921	0.172853
AIBL_142	0.844716	0.449474	2.81539	0.697129	-0.116674
AIBL_1421	0.384003	0.349969	0.37873	1.77051	0.300552
AIBL_1423	0.440262	0.129606	-0.0435119	1.02823	-0.0735288
AIBL_1431	-0.0959133	-0.0650923	-0.697797	-0.075587	-0.0663151
AIBL_1432	-0.427543	-0.480862	-1.15343	-2.67529	-1.03416
AIBL_1436	-0.0229465	0.371846	-0.00182081	-0.37131	-0.133286
AIBL_1439	0.234494	0.0859262	0.780205	-0.564388	-0.0808063
AIBL_144	0.578248	0.122417	0.892516	-0.675339	0.023384
AIBL_1443	-0.384009	-0.585878	0.698341	-1.41686	-0.493049
AIBL_1444	0.699769	0.181091	0.863803	0.348861	1.54841
AIBL_1448	0.136204	0.202837	1.18472	1.18839	0.891952
AIBL_1451	0.11808	-0.21828	-0.320465	0.823381	-0.456701
AIBL_1453	0.808198	0.488927	0.573309	0.612886	0.599161
AIBL_1454	0.875874	-0.424374	-0.253887	0.840045	-1.36712
AIBL_1455	0.277178	1.28308	0.349905	0.966865	0.0552551
AIBL_1456	-0.0362462	-0.0380483	-1.11363	0.0797648	-0.41866
AIBL_1459	0.342549	0.472674	-0.0796554	-1.14656	0.0884791
AIBL_1461	0.0178298	0.258069	0.480765	0.0584224	0.41704
AIBL_1467	-0.236012	-0.36352	0.388713	0.930677	0.502154
AIBL_1468	1.42777	0.84532	0.429775	0.6133	1.44852
AIBL_147	0.904477	0.406852	0.533364	0.29866	0.0917177
AIBL_148	-0.0671012	0.010714	-0.786796	-0.526912	-0.754913
AIBL_1483	-0.674128	-0.209849	-0.167273	-0.656178	-1.10268
AIBL_1485	0.366245	-1.17209	0.202438	1.79346	0.203519
AIBL_149	0.235412	0.497979	0.314642	-0.262346	0.130547
AIBL_1494	-0.293324	-0.200426	-0.166451	-0.163889	-0.0773907
AIBL_1497	-0.49785	-0.618429	1.16947	-0.501662	-0.995061
AIBL_1498	0.224242	-0.0971894	0.42736	0.633786	-0.110025
AIBL_1500	0.275593	0.539655	0.610165	-0.996977	-1.19616
AIBL_1501	0.930387	0.646815	0.554405	1.055	1.09834
AIBL_1505	0.106042	-0.45677	-0.696664	-0.182336	-0.925865
AIBL_1511	0.224754	0.612135	0.348918	0.966585	-0.153977
AIBL_1514	0.94673	0.838632	0.659836	0.146036	0.11685
AIBL_1517	0.0781571	0.435804	0.270301	-0.280296	-0.693747
AIBL_1519	-0.745229	-0.833832	-0.533939	-0.24519	-0.304331
AIBL_1520	-0.0196806	0.0210055	-0.315459	0.0346236	-0.115031
AIBL_1527	2.27245	0.844283	0.752953	3.42858	2.37229
AIBL_1531	-0.405258	-0.244562	-0.627546	0.481578	-0.629982
AIBL_1535	0.759101	0.800311	0.643897	-0.398062	-0.495555
AIBL_154	-0.155927	0.0185571	-0.668862	-1.50407	-0.666759
AIBL_1540	-0.0284698	0.00573548	-0.232648	0.372078	-0.462519
AIBL_1541	0.404889	0.609839	-0.174565	-0.426144	-0.389511
AIBL_1548	-0.85074	-0.387766	0.0569586	-1.2315	-0.680015
AIBL_155	-0.889298	-1.04404	-0.548617	-1.98707	-1.6384
AIBL_1553	-0.195175	0.396831	-0.64037	-1.34278	-0.151243
AIBL_1563	1.27685	0.444588	-0.302185	0.244283	-0.298315
AIBL_1564	0.709939	0.554322	-0.0363582	-0.943739	-1.27715
AIBL_1565	0.21437	0.468233	0.998762	-1.12254	0.809533
AIBL_1566	-0.382081	-0.370973	-0.231708	1.39451	-0.395672
AIBL_1567	0.801268	1.11379	0.0814665	0.370954	0.772904
AIBL_1569	1.50955	1.57994	1.15005	-0.493954	1.01993
AIBL_1574	-0.599051	-0.361223	-0.645428	-0.819124	-0.193306
AIBL_1576	0.197025	-0.477849	0.233338	1.08421	-0.0661657
AIBL_1578	0.371815	0.582455	-0.252098	-0.979056	-0.116363
AIBL_1585	0.282035	0.310217	0.650262	-1.29879	0.0826874
AIBL_1587	0.374025	-0.374296	-0.517294	-1.77992	-1.01551
AIBL_1588	0.673136	0.669858	-0.262248	-0.471008	0.240299
AIBL_1589	-0.00507091	0.0810166	0.0500218	0.643683	-0.922295
AIBL_1595	0.710058	-0.122147	0.369366	1.56312	-0.240419
AIBL_1596	0.163121	-0.169663	0.268652	-0.326871	-1.77734
AIBL_1598	-0.111856	-0.150021	0.306118	-0.960525	0.0319468
AIBL_1599	0.835474	-0.440275	-1.11761	-0.16507	-1.79836
AIBL_1601	1.21951	0.404752	0.104807	1.45727	0.697493
AIBL_1609	-0.0692091	-0.340084	-0.0600832	-0.401008	-0.990869
AIBL_161	0.139312	0.263664	0.0515322	0.324938	0.187916
AIBL_1618	0.132503	-0.055665	0.0683803	-1.19028	-0.821158
AIBL_1627	0.0832217	0.00721487	-0.648728	1.0235	0.431903
AIBL_1629	-0.228475	-0.283874	-0.105676	-0.455331	-0.782187
AIBL_1630	-0.166704	0.220434	0.351547	-1.8444	-0.206233
AIBL_1635	0.314066	1.34136	-0.0521661	0.118155	-0.578282
AIBL_1647	0.709854	1.3643	0.0220157	-0.582136	0.290243
AIBL_1660	-0.26048	-0.179714	0.0541611	-1.02228	-0.940874
AIBL_1662	1.6096	0.320459	-0.155305	0.771576	-0.1257
AIBL_1663	0.279515	0.0692632	-0.515706	0.484772	-0.172492
AIBL_1666	-0.318031	-0.284923	0.0747633	-0.232194	0.544972
AIBL_1667	-1.17046	-0.73307	-0.600804	-0.180867	-0.672266
AIBL_1669	0.209897	-0.355001	-0.043759	0.442869	0.517434
AIBL_167	0.266444	0.938415	-0.398385	-0.791489	-0.0656285
AIBL_1670	-0.0858338	0.111253	0.255596	0.905533	-0.768616
AIBL_1671	0.854605	0.642023	0.505647	0.897534	1.27122
AIBL_1674	-0.555816	-0.541829	1.10944	-1.11135	-0.349497
AIBL_168	-0.0717547	0.152276	0.300765	-1.19255	-0.331428
AIBL_1685	-0.122794	0.0463787	0.272745	1.24909	-0.23622
AIBL_169	0.74305	1.25659	1.32357	-1.54768	0.759394
AIBL_1691	-0.369488	-0.664057	-0.152396	-0.703105	-1.05276
AIBL_1698	0.573438	0.419967	0.841431	-1.71033	0.436772
AIBL_1704	0.4734	-0.168544	0.280412	0.400661	0.808256
AIBL_1705	1.19053	1.1031	0.124415	1.77094	1.55049
AIBL_171	0.156972	0.0231731	1.25383	0.632976	-0.0503643
AIBL_1710	0.565543	0.165483	0.75923	1.26866	0.698698
AIBL_1715	-0.311152	0.0361191	0.192957	-0.318407	1.66143
AIBL_1719	0.130669	-0.391908	0.911635	0.124583	0.367826
AIBL_1721	-0.442424	-0.182943	0.510818	-0.332227	0.58157
AIBL_1723	0.0161444	-0.39161	-0.164609	-1.01849	-1.33465
AIBL_1732	-0.592378	-0.803941	-0.434019	0.44459	-1.38323
AIBL_1734	-0.348624	-0.974134	-0.0352161	-0.338477	-1.1333
AIBL_1748	0.689243	0.280217	0.0603941	1.03622	0.50613
AIBL_1756	0.904865	0.616066	1.02711	0.466547	-0.0162186
AIBL_1763	-0.764379	-1.15933	-0.640495	0.703889	-1.21727
AIBL_1772	0.923706	0.550755	1.33825	-0.288	0.618002
AIBL_178	0.547383	0.556766	0.375874	-0.123426	0.0221229
AIBL_1783	0.300558	1.36569	0.828475	-1.57046	-0.549632
AIBL_1784	0.24952	-0.333399	0.197746	0.740358	0.936651
AIBL_1787	0.344926	-0.781204	-0.615278	0.253917	1.12911
AIBL_1788	-0.394009	-0.186107	-0.618849	-0.678005	0.344655
AIBL_179	-0.710494	-0.485587	-0.930861	-1.95005	-1.17143
AIBL_1790	-0.955874	-0.913959	-0.622989	-1.29249	-1.39649
AIBL_1791	0.437807	0.425743	0.0804197	0.661503	0.0138151
AIBL_1792	-0.137539	-0.30948	0.743171	0.313743	-0.385563
AIBL_1793	0.511395	-0.0508237	0.371073	0.256759	0.472123
AIBL_1798	1.2359	1.26368	1.75788	1.96493	0.312981
AIBL_1799	-0.745046	-0.568844	0.643915	-1.20945	-1.24965
AIBL_18	1.54494	0.810742	0.847748	2.14802	1.77242
AIBL_1800	0.518788	-0.130264	-0.0441483	-0.380684	-1.15389
AIBL_1801	0.6304	0.488891	0.218994	-1.18355	0.945159
AIBL_1802	2.10405	2.33781	1.40415	-0.21697	0.237201
AIBL_1804	-1.25688	-0.925781	-0.865233	-1.11056	-0.764172
AIBL_1807	0.523596	0.192671	0.308359	1.07884	1.11171
AIBL_181	-0.259094	-0.137503	-0.0388286	-1.5748	-0.829921
AIBL_1812	0.731196	0.368605	-0.273252	1.3171	0.827682
AIBL_1813	0.989796	0.337873	2.57355	0.494627	-0.213061
AIBL_1814	-0.30152	0.269845	0.335643	-0.922215	-0.0854705
AIBL_1817	-1.19826	-1.41717	-1.25247	0.326211	0.134155
AIBL_1819	0.56316	0.442334	0.69271	-0.0411365	0.332684
AIBL_182	-0.438003	-0.467367	-0.707578	0.734646	-0.405658
AIBL_1822	-0.48447	-0.683612	-0.476343	-0.429748	0.46018
AIBL_1825	-0.856821	-0.686778	0.137333	-0.841596	-1.11002
AIBL_1827	0.16863	-0.239251	0.353851	-0.436439	-0.139408
AIBL_183	-0.247913	-0.329307	-0.481024	-0.827111	-0.614528
AIBL_1835	-1.29626	-0.80573	-0.422544	0.232577	-0.0304362
AIBL_1836	1.40595	0.887592	0.970249	-1.61895	-1.82801
AIBL_1837	-0.168235	-0.20539	-0.0543436	-0.986113	-1.76376
AIBL_1838	0.43351	0.290834	0.309594	-0.278778	0.159017
AIBL_1842	-0.0522155	0.209187	-0.298812	-1.57723	-0.654522
AIBL_1843	0.407211	-0.161224	0.0248164	-0.103216	-0.855916
AIBL_1849	-0.154676	-0.461539	-1.03523	-1.13962	0.636348
AIBL_185	0.381524	0.406832	-0.13858	-0.148082	-0.620549
AIBL_1852	0.834846	-0.0975359	-0.226271	0.785113	0.250594
AIBL_1853	-0.617127	-0.795087	-0.296592	-0.33251	-0.817545
AIBL_1854	0.600836	1.016	1.33947	0.152124	0.736967
AIBL_1856	1.17554	0.444025	1.7933	-1.4591	-0.618583
AIBL_1857	0.584827	0.802725	-0.619614	-0.714312	0.386374
AIBL_1858	-1.02654	-1.30206	-0.683986	-0.882332	-1.34267
AIBL_1859	1.18831	1.09387	1.43274	0.284941	0.441408
AIBL_186	0.655439	0.457774	0.0392942	-0.859819	0.508435
AIBL_1863	-0.172758	-0.00963978	-0.299839	1.07023	-1.57913
AIBL_1868	-0.177905	-0.0506614	-0.586405	-0.171989	-0.809735
AIBL_1869	0.428136	-0.00698393	0.269166	-1.67892	-0.133309
AIBL_187	1.61736	1.37523	0.910639	0.813418	-0.213243
AIBL_1877	0.0993828	0.219342	0.0327298	-0.32837	0.170667
AIBL_1886	0.382642	0.564544	0.625727	-1.79311	-1.23983
AIBL_1887	0.575415	0.195546	-0.41926	-1.31657	-0.118422
AIBL_1889	1.85919	1.63783	1.33451	0.218004	1.08665
AIBL_1891	-0.246393	0.521682	0.487695	-0.196615	-0.0728923
AIBL_1893	-0.495664	-0.839933	-0.169192	0.185189	-0.547241
AIBL_190	0.971083	1.36883	1.25252	-1.48861	-0.377988
AIBL_1904	-0.406224	-0.428655	-0.441501	-0.351653	0.16926
AIBL_1905	0.632623	0.141475	0.655112	-0.161141	0.330226
AIBL_1906	0.789833	0.743422	0.646658	-0.18914	1.13034
AIBL_1908	0.132445	-0.383876	-0.430569	-0.477094	-0.650851
AIBL_191	-0.0482787	-0.132813	-0.789197	-1.64941	-0.369719
AIBL_1910	0.436236	0.182448	-0.180732	-0.342563	-0.0998668
AIBL_1912	2.02072	1.44494	1.46566	0.376405	1.28472
AIBL_1913	-0.843027	0.243041	-0.682379	-1.78714	-0.892334
AIBL_1935	-0.167038	-0.568928	-0.243725	0.221951	-0.721059
AIBL_1938	0.0494338	-0.365664	-0.270034	0.0420516	0.0892376
AIBL_1939	-0.317489	-0.337447	-0.441735	-0.600016	-0.41142
AIBL_194	1.12791	0.822827	1.6445	3.27023	-0.246132
AIBL_1941	0.285865	-0.345155	-0.463106	-1.04607	-0.97014
AIBL_1944	0.327334	0.0083592	-0.170147	0.278643	0.630482
AIBL_1951	0.170987	-0.217056	-0.528167	-1.37651	-1.37388
AIBL_1953	0.865348	1.16783	1.00089	-0.651826	-0.877559
AIBL_1964	-0.666262	-0.157073	-1.02624	-0.505837	-1.81334
AIBL_1968	1.2197	0.707912	0.674108	0.0131539	0.887011
AIBL_197	1.54507	1.92385	0.90133	0.4836	0.988157
AIBL_1977	0.720977	0.623051	0.209672	-0.534059	0.174822
AIBL_198	0.471212	0.164113	-0.261921	-0.588499	-0.127396
AIBL_1987	0.211354	0.648389	1.11371	0.857808	0.160135
AIBL_2	-0.742712	0.975171	0.449627	-1.03787	-0.237926
AIBL_20	0.139746	0.2748	-0.41925	-2.04464	0.293396
AIBL_200	1.33486	0.494247	0.599621	0.67892	0.123267
AIBL_2001	-0.302435	-0.348015	-0.481342	0.395058	0.126501
AIBL_2007	0.904433	-0.17604	-0.811909	0.411644	-0.0955495
AIBL_2008	1.00495	-0.496727	1.24253	1.42641	0.960985
AIBL_201	5.67347	1.68474	0.126154	-0.0669836	-1.6296
AIBL_2010	1.40982	1.00799	1.48334	0.56031	1.51931
AIBL_2017	0.236098	0.413613	0.788581	-0.765856	-1.76771
AIBL_2018	1.26158	0.811374	0.567741	-0.00826039	0.773747
AIBL_2026	-0.338095	-0.16454	-0.253887	-0.057489	-0.0173703
AIBL_2044	0.676101	-0.09858	0.274002	-0.368375	-0.949159
AIBL_2049	-0.937323	-0.0505178	1.02387	-1.79933	-1.4024
AIBL_2056	0.422233	0.615926	0.639029	0.230292	-0.541997
AIBL_2057	0.976041	0.366431	0.898885	-0.628506	-0.352224
AIBL_206	1.37309	0.928398	0.440338	0.626501	0.558004
AIBL_2061	0.173144	-0.0759933	0.653044	-1.25208	-0.0113775
AIBL_2076	0.240215	0.0211505	-0.0878309	-0.635336	-0.571575
AIBL_2089	0.659706	1.11431	0.612643	-0.0503254	0.19943
AIBL_21	-0.326175	-0.234786	0.0740365	-1.58344	-1.52928
AIBL_2108	0.387439	0.706944	0.174525	0.342364	-0.486791
AIBL_2114	-0.0642058	-0.0274417	-0.535587	-0.850119	-0.650782
AIBL_212	1.07471	0.360294	0.745998	-0.239015	0.326109
AIBL_220	-0.402804	-0.521774	-0.66845	-0.941451	-0.526807
AIBL_2208	1.19441	1.19785	2.12673	0.855179	0.334003
AIBL_2219	1.26825	1.11318	1.78404	0.676645	1.34159
AIBL_226	1.86057	1.86271	1.76908	0.0306981	0.201045
AIBL_2260	0.136775	0.328329	-0.00266624	0.035274	0.143486
AIBL_2274	-0.49323	-0.761707	-0.237197	-0.21301	-0.343544
AIBL_2276	-1.56248	-1.11256	-0.94633	-0.949451	-0.591171
AIBL_228	0.0817806	0.163926	0.241615	-1.26743	-0.642073
AIBL_229	0.0174478	0.0320619	0.249629	0.620763	0.0805041
AIBL_2299	1.11757	0.748778	0.78933	1.253	1.38174
AIBL_2301	0.404479	0.176944	0.214855	-0.944577	-1.60897
AIBL_2308	1.18816	1.04987	0.228555	-0.693109	0.137782
AIBL_2311	0.330418	0.199324	-1.18682	0.120592	-0.516887
AIBL_2326	-0.673868	-0.324848	-1.40889	-1.64252	-2.01567
AIBL_2336	0.274198	-1.43828	0.42058	0.374302	-0.928649
AIBL_234	0.912754	0.622574	0.357755	-0.711156	0.497647
AIBL_2355	-0.620212	-0.75861	-2.03143	-1.16939	-0.56701
AIBL_236	-0.339834	0.0485508	-0.52219	-0.0244932	-0.0909272
AIBL_2373	-0.517675	-0.570939	0.306722	0.146505	-0.623983
AIBL_2375	0.55693	0.3021	1.12565	0.176069	-0.0521449
AIBL_2384	-0.0147018	0.119521	0.0827069	0.517452	-0.704605
AIBL_2396	0.486281	0.456045	0.0750882	-0.902622	-0.343023
AIBL_2398	1.86725	1.22137	2.14253	1.52986	1.28791
AIBL_24	1.40729	0.160038	1.18156	0.187721	0.454344
AIBL_241	-0.198153	-0.555963	-0.0289648	0.134185	-0.841198
AIBL_2411	1.98099	1.34678	0.865721	0.272641	0.705588
AIBL_2413	-0.423354	-0.467834	-0.622421	-1.50606	-2.18515
AIBL_2417	0.962108	1.10594	0.597516	-0.515114	-0.488531
AIBL_242	-0.411786	-0.366226	-0.450511	-0.193406	-1.23944
AIBL_244	0.0272967	-0.029582	-0.144403	-0.639268	-1.08001
AIBL_2452	-0.320695	0.207713	0.159433	-1.84422	-0.855385
AIBL_2454	0.449913	0.990083	-0.508877	-0.402133	-1.46045
AIBL_2459	0.385172	-0.307003	-0.864491	0.345323	-0.0519497
AIBL_249	-0.367344	-0.146256	-0.657281	-0.600405	-1.03282
AIBL_2492	0.343706	0.225263	0.095845	-0.429183	-1.46494
AIBL_250	0.384153	1.25496	0.52638	-0.21578	0.0759919
AIBL_253	0.186152	0.428432	0.31653	0.849061	-0.0108662
AIBL_254	0.114423	-0.0314354	0.566574	-0.420611	0.039075
AIBL_261	1.24803	0.724624	-0.806601	-1.79616	-0.992763
AIBL_262	0.889972	0.152499	0.532017	-0.00771216	-0.406236
AIBL_264	-0.00993654	0.17037	0.469749	0.658931	-0.0253036
AIBL_266	-0.318032	-0.345522	-0.436781	-2.46906	-2.01671
AIBL_269	1.12894	-0.069847	0.327395	-0.167012	-0.251548
AIBL_27	1.25315	1.13927	1.13094	-0.387228	0.000428073
AIBL_272	0.0582885	-0.0106529	-1.27658	-0.531033	-0.353547
AIBL_273	0.683111	0.502203	-0.252999	-0.0966472	-0.372302
AIBL_275	1.36438	0.244995	1.06281	0.102937	0.292563
AIBL_276	0.328596	0.215234	-0.118106	-0.870439	-0.129591
AIBL_279	-0.246575	-0.000293023	-1.39647	0.00512224	-0.188912
AIBL_280	-0.175601	-0.216081	-0.972077	-0.330503	-0.335052
AIBL_281	0.360972	0.183909	-0.368312	-1.65988	-0.754507
AIBL_284	0.318179	-0.249473	0.605467	0.567683	0.128322
AIBL_287	1.20469	0.921524	1.44376	0.800566	1.39042
AIBL_290	-0.224074	-0.124471	-0.658075	-0.461013	-1.89102
AIBL_298	0.432872	0.456197	-0.216775	0.100984	-0.734782
AIBL_306	0.119878	0.726491	0.369454	0.288663	-0.0319369
AIBL_307	0.745838	1.10519	1.06258	0.155288	0.637831
AIBL_311	2.69169	0.831637	1.2111	-1.46794	-0.932332
AIBL_313	0.198852	-0.226298	-0.114222	0.0165885	0.254992
AIBL_314	1.41503	0.877706	-0.0729123	0.603713	0.556559
AIBL_315	0.726789	0.141601	0.81988	-1.23154	-0.63601
AIBL_316	0.212897	0.721063	0.251784	-0.218758	0.341485
AIBL_317	0.223503	-0.0622496	-0.0478815	-0.301123	-0.367
AIBL_319	0.105678	0.541232	0.792655	0.391053	0.503597
AIBL_324	1.09157	0.255699	0.149503	-0.877771	-0.146435
AIBL_326	-0.631756	-0.257153	-1.05291	-0.845314	-0.958287
AIBL_327	-0.446891	0.0825539	-0.257815	-1.09152	-0.019546
AIBL_329	0.73619	1.52199	0.723006	-0.0104642	0.526773
AIBL_33	2.17162	1.4862	0.547885	-0.855956	0.839685
AIBL_333	0.577175	0.933988	0.379588	-0.0229621	0.192604
AIBL_335	0.476269	-0.127089	-0.330798	1.0704	0.618313
AIBL_338	-0.283578	0.189802	0.782974	0.00349228	0.341601
AIBL_342	0.555102	0.431056	0.861915	-0.0562344	0.872609
AIBL_350	1.88488	1.84022	2.24958	1.47192	0.658924
AIBL_352	1.06531	0.590635	-0.501797	-0.313273	0.212554
AIBL_355	4.36494	1.55871	0.617274	3.19903	0.398079
AIBL_357	0.826637	0.224794	0.17157	1.66028	0.74274
AIBL_359	-0.0786421	-0.0301374	-0.46589	-1.12491	-0.131059
AIBL_360	-0.197864	-0.54809	-0.28466	-0.545774	-0.417058
AIBL_362	-0.00769793	-0.462461	-0.647358	0.199334	-0.247755
AIBL_363	0.313476	0.0564218	-0.277517	-0.134327	-0.49606
AIBL_364	0.185063	0.780854	-0.303097	-0.490715	-0.0272568
AIBL_367	0.392431	0.02088	0.88624	-0.0501764	-0.861123
AIBL_379	0.569923	0.0637018	0.961695	0.0290433	-0.293781
AIBL_382	0.375498	0.650925	0.504455	-0.12023	0.205048
AIBL_39	0.100538	0.229125	0.0565875	-0.0586952	0.658533
AIBL_390	0.668042	0.477554	-0.148665	-0.105954	0.098407
AIBL_393	-0.0676937	-0.293038	-0.036293	-0.176422	-0.128751
AIBL_395	-0.368103	-0.167238	-0.551949	-0.353178	-0.689093
AIBL_404	-0.0538323	-0.0801211	-0.249206	0.213315	-0.141647
AIBL_409	0.000447032	-0.0513706	0.0459098	-0.274332	-1.29033
AIBL_411	0.969944	1.27113	0.845554	-0.0786605	-0.077203
AIBL_413	-0.356036	-0.557541	-0.21156	-0.183549	-0.714452
AIBL_414	0.659648	0.143755	0.432309	0.37845	1.45897
AIBL_415	1.25136	0.181969	0.44592	0.204224	-0.883465
AIBL_420	-0.480677	0.581216	0.0759882	-1.14329	-0.162263
AIBL_421	1.31371	1.14581	0.074604	1.09231	1.28128
AIBL_424	-0.327553	-0.389395	-0.702771	0.17908	-0.358169
AIBL_428	0.548526	0.651027	1.14986	0.538156	0.532943
AIBL_430	-0.812763	-0.116728	-0.516386	-2.09727	-1.46639
AIBL_431	0.572499	0.0605983	0.0742664	1.28714	0.214472
AIBL_434	1.1696	2.18874	1.72737	-0.105901	0.620775
AIBL_439	-0.214174	-0.285008	0.108202	-0.338539	-0.119398
AIBL_44	2.07023	0.86929	0.567491	0.853099	0.207068
AIBL_444	1.0752	1.34536	0.558006	0.162465	0.633415
AIBL_445	1.36869	1.1529	0.672619	0.220275	1.58057
AIBL_45	2.51073	1.74239	0.794364	-0.964665	0.623616
AIBL_451	1.32802	1.27595	1.77187	0.0908768	0.236004
AIBL_454	-1.30106	-0.846436	-1.33013	-1.12638	-1.7025
AIBL_464	0.842538	0.192435	1.2496	-0.338137	-0.284601
AIBL_467	-0.8577	-0.461206	-1.38156	-0.166702	-0.00874573
AIBL_470	0.615174	1.12652	0.752046	-0.553711	1.17334
AIBL_478	1.32485	0.277818	0.418498	-1.08928	-0.0421948
AIBL_480	-0.22891	-0.0934463	-0.236196	-1.1489	-0.477334
AIBL_482	0.887279	0.390251	0.743083	-0.218851	0.0603929
AIBL_484	-0.205572	-0.0659018	0.0800711	0.173579	-0.0540237
AIBL_493	1.19569	0.160475	0.961738	-0.141372	-0.266036
AIBL_495	-0.0481172	-0.800045	-1.22891	-1.90289	-1.24794
AIBL_496	1.52317	0.871615	0.50524	0.0158756	1.2565
AIBL_498	-0.125993	-0.158456	0.0863114	0.372811	-0.672429
AIBL_499	0.440594	0.816902	0.289156	1.05958	0.634209
AIBL_5	1.47569	1.3358	1.16704	0.60569	-0.782838
AIBL_50	0.221199	0.155156	-0.133457	-0.841244	-0.946713
AIBL_500	0.626246	0.221698	1.07118	-0.0368687	0.336412
AIBL_501	-0.270455	-0.261498	-1.83364	-1.90945	-1.24928
AIBL_51	0.738924	0.147502	-0.05429	0.174835	-0.421113
AIBL_511	0.427939	0.885009	0.830043	0.0524582	-0.00812508
AIBL_516	-0.418422	0.476987	0.400732	-1.62184	-1.06284
AIBL_518	0.200465	0.369487	0.328764	-0.725049	0.783139
AIBL_519	0.387206	0.4057	-1.67555	-0.467669	-0.708361
AIBL_52	1.30305	0.0252525	0.246731	0.776938	1.13652
AIBL_520	-0.0776338	-0.170871	0.947043	0.40328	0.669889
AIBL_523	-0.144363	-0.379616	-1.07381	-0.715046	-1.24899
AIBL_525	0.434638	0.963642	1.73069	0.492612	0.200809
AIBL_527	0.00814592	-0.0255415	-0.0744065	0.00244856	-0.104147
AIBL_528	0.106217	1.38977	1.14046	-2.05674	0.18302
AIBL_529	0.194002	0.042879	0.426764	-0.134445	-0.68102
AIBL_533	1.48589	0.252936	1.18849	0.501027	0.962307
AIBL_534	0.465982	-0.008763	-0.358899	-0.533584	-0.291983
AIBL_535	0.358892	0.424916	0.549252	-1.41191	-0.385163
AIBL_536	2.51113	0.760702	0.951233	0.252158	1.71081
AIBL_541	0.953847	0.0296064	0.654176	0.847932	-0.0464749
AIBL_543	-0.935079	-0.38069	-0.674284	-0.979332	-1.96762
AIBL_55	0.908626	1.93598	2.39144	0.450781	0.936647
AIBL_551	2.44352	1.38504	1.39839	0.581188	1.30796
AIBL_555	0.040538	-0.0540538	0.217528	-0.231994	-0.533765
AIBL_556	0.84002	0.621334	0.871242	-1.51167	-0.803887
AIBL_557	0.00783112	-0.472957	0.769267	-0.762894	0.0662827
AIBL_560	2.19472	1.24395	0.95105	-0.397918	0.318943
AIBL_565	0.479884	1.06552	0.0032812	0.159502	-1.08732
AIBL_573	0.28334	0.237875	0.734148	0.140197	-0.142825
AIBL_577	0.0923041	0.274801	-0.437053	-0.829915	0.176109
AIBL_579	-0.251722	-0.266627	-0.337643	-0.383509	-0.529765
AIBL_586	0.213515	0.112632	0.297644	-0.564075	-0.942649
AIBL_587	1.12974	0.714168	1.65819	-0.251355	0.954544
AIBL_588	0.383419	0.181073	1.03184	1.76572	0.296191
AIBL_604	1.11757	1.21626	1.66599	1.3222	0.0362684
AIBL_605	0.137201	-0.634643	-1.00678	0.440831	-0.586677
AIBL_61	1.71617	1.32748	1.18571	-0.338547	0.506438
AIBL_618	0.416192	0.570959	-0.0726852	-0.24679	-1.59374
AIBL_62	0.622263	0.709234	-0.145168	-0.505196	0.17986
AIBL_626	0.0759681	-0.381536	-0.540709	-1.67895	-1.92202
AIBL_627	-0.415068	0.182282	0.295414	-0.441271	0.430215
AIBL_631	-0.703887	-0.558629	0.109336	0.613722	-0.16546
AIBL_632	0.668695	1.30348	1.18166	-1.16592	0.552092
AIBL_635	-0.204282	-0.710687	-0.53701	-0.845511	-0.646315
AIBL_636	0.410547	0.89662	0.140045	-0.338619	-0.425637
AIBL_637	0.319792	0.742264	-0.361399	-0.756131	-0.156913
AIBL_638	0.414466	0.25087	-0.0682792	-0.459707	-0.137663
AIBL_639	-0.000177459	0.00304803	-0.304394	-1.98651	-0.527208
AIBL_64	0.485283	0.39321	-0.255077	-0.236506	-0.0658391
AIBL_642	1.00994	0.564159	0.183381	-1.41893	-0.759484
AIBL_644	-0.0372605	-0.687557	0.250333	-0.456201	-0.280193
AIBL_645	0.714565	0.748583	0.212643	-0.938179	-0.192573
AIBL_652	-0.0439902	1.03361	0.339511	0.472759	0.623266
AIBL_661	0.6691	0.749412	0.535702	-0.811738	-0.655749
AIBL_662	1.01047	1.21941	0.765077	1.14249	-0.0660729
AIBL_667	0.476328	0.624292	0.928874	-1.99276	-0.24588
AIBL_668	0.0344674	-0.083979	0.698189	-1.06826	-0.366231
AIBL_669	0.505073	1.01744	0.268338	-1.02938	0.0639321
AIBL_671	-0.169539	0.922531	1.40305	1.17293	1.87314
AIBL_674	-0.248338	-0.10818	-0.127392	-1.00679	-1.14466
AIBL_677	0.43276	0.042721	0.656301	-0.688498	-0.492678
AIBL_68	0.618713	0.656734	-0.832961	-0.653316	-1.59396
AIBL_681	-0.727226	-0.104163	-0.207378	-0.0625372	-0.0405218
AIBL_682	-0.403156	-0.812321	-0.504126	-1.47046	-0.357257
AIBL_691	0.120264	0.42766	0.231495	0.369317	0.258433
AIBL_692	-0.00171066	-0.323624	0.183005	-0.494171	-0.883047
AIBL_693	1.14567	0.897776	1.41664	-0.37761	-0.507504
AIBL_695	1.23774	0.949299	0.874453	0.444408	-0.120088
AIBL_696	-0.185829	-0.414312	0.482544	0.00474104	-0.103689
AIBL_697	0.615942	0.274856	1.00663	-0.0298881	0.0295596
AIBL_699	1.66324	1.57201	2.11612	1.44645	2.03479
AIBL_703	0.680329	0.540913	0.79919	0.229967	-0.00986775
AIBL_707	0.981	1.23906	0.442573	-0.258101	-0.0979871
AIBL_709	0.0564578	-0.19455	-0.559751	1.09651	0.546942
AIBL_710	-0.117174	-0.253671	-0.418782	-0.337754	-0.494807
AIBL_711	-0.968162	-0.419617	-0.609153	-0.704812	-1.15163
AIBL_722	0.24357	0.724512	2.24891	1.20844	1.13753
AIBL_73	0.304097	0.213734	0.471078	0.134242	-0.221592
AIBL_732	0.892585	0.915041	0.930182	-0.111534	0.923301
AIBL_733	0.404321	0.508876	1.75366	-0.485789	0.0339255
AIBL_736	0.550162	0.68921	-0.105338	-0.198615	-1.22138
AIBL_74	1.04453	1.01789	1.01874	-0.460071	0.57966
AIBL_741	-0.132923	-0.0434148	-1.02532	0.00928025	-1.33823
AIBL_75	1.74172	1.49029	0.969894	-0.574451	0.0316285
AIBL_752	0.443943	0.240239	0.230846	0.726652	0.693005
AIBL_753	1.72893	1.73726	1.48334	-0.345321	0.86997
AIBL_764	-0.202241	-0.298203	-1.51459	-0.354116	-1.6396
AIBL_767	0.548693	1.00606	0.90885	-1.04492	-1.03699
AIBL_768	1.09384	0.542041	0.949314	0.443258	0.361123
AIBL_770	0.0631203	0.650132	0.229356	-1.17851	0.202753
AIBL_771	-0.0647313	-0.111971	-0.596656	-0.0771525	-0.695263
AIBL_773	0.158625	0.103322	-0.552404	0.431894	0.593897
AIBL_774	1.52725	0.241796	1.7833	-0.809669	1.96651
AIBL_78	0.770106	0.521865	-0.0747814	-0.858923	-0.247027
AIBL_780	1.19562	1.1836	1.2674	0.776571	-0.292749
AIBL_784	0.623668	0.375063	0.0141186	0.0895522	-0.338903
AIBL_786	0.0812289	-0.0153678	0.24013	0.373514	0.408524
AIBL_79	0.60348	0.253058	1.48874	-0.089133	-0.0378535
AIBL_791	0.0620918	-0.135468	0.124838	-1.30471	-0.71829
AIBL_796	-0.218488	-0.176784	-0.460179	-1.06012	-0.902717
AIBL_797	1.67913	1.09938	1.53399	1.33666	-0.140947
AIBL_798	-0.362015	-0.38154	-0.398105	-1.258	-2.13506
AIBL_80	0.0890209	-0.020639	-0.241628	-0.336348	-0.157487
AIBL_805	0.284503	0.541054	0.972555	-1.30976	-0.240336
AIBL_806	-0.136149	-0.0484155	0.0442442	0.159973	-0.210773
AIBL_808	0.970627	0.949291	0.759842	-0.616906	0.168609
AIBL_811	-0.271621	0.0910604	-0.244013	-0.675961	-0.36513
AIBL_812	-0.0254356	-0.286063	-0.334571	-0.213465	-2.41158
AIBL_817	1.01769	0.971088	0.789292	-0.0380172	0.287546
AIBL_818	-0.172599	-0.350947	0.0586406	0.109812	0.0159256
AIBL_827	-0.245532	-0.0881836	-0.191637	0.0463557	-0.617469
AIBL_828	0.993428	1.02799	0.505331	-1.20199	-0.0758694
AIBL_829	0.286592	0.167774	-0.298228	-0.248878	-0.519847
AIBL_835	-0.236125	-0.278173	-0.308501	-0.581865	-0.729142
AIBL_841	1.94864	0.936934	-0.414782	-1.08241	-0.886714
AIBL_843	-0.070507	-0.0855772	-0.202999	-1.66776	-0.547777
AIBL_845	-0.17146	0.489984	0.20295	-1.32494	-0.264835
AIBL_85	0.214817	0.208469	0.634911	-0.647342	0.0638683
AIBL_852	1.09198	1.2126	1.11899	-0.627579	0.754479
AIBL_853	0.26726	-0.106857	0.447869	0.574853	0.653518
AIBL_859	0.365077	0.782383	0.412947	-0.0299016	-0.0201241
AIBL_860	-0.115016	-0.00528465	0.0635553	-1.0237	-0.0725679
AIBL_863	0.500457	0.243183	0.675401	-0.389177	0.788085
AIBL_864	0.131912	-0.388248	0.15652	0.934172	-0.881629
AIBL_867	0.084376	0.617374	0.611064	-0.260684	-0.0962266
AIBL_868	0.162969	0.0462707	-0.366091	-0.634981	-0.000854287
AIBL_871	0.461026	-0.0892412	0.196882	-2.2627	-1.4006
AIBL_873	-0.187085	0.0430917	0.104971	-0.112591	-0.466152
AIBL_875	0.309164	1.19869	-0.0506982	-0.147059	-0.249133
AIBL_88	0.213126	-0.179727	-0.552463	-0.29436	-0.620759
AIBL_880	-0.169612	-0.0835212	-0.775422	-0.729813	-0.338781
AIBL_884	0.0977054	-0.0599362	-0.218175	-0.547534	-0.725661
AIBL_891	-0.280273	-0.133152	-0.578892	-0.40056	-0.637147
AIBL_899	0.183399	-0.0611723	0.857743	-0.323442	0.466567
AIBL_904	-0.0398512	-0.334164	-0.581318	-0.696689	-0.36075
AIBL_906	2.18837	1.38308	1.06466	0.742791	1.45841
AIBL_907	-0.526293	-0.348642	-0.0594425	-0.313313	-0.214846
AIBL_915	-0.476112	-0.350736	-0.455449	-0.856692	-0.205757
AIBL_938	-0.0700542	-0.366654	-0.727335	0.341335	-0.250571
AIBL_967	-0.316088	-0.335066	-0.454259	-2.35294	-1.12124
AIBL_97	0.0296348	0.144617	0.398753	0.126578	-0.230251
AIBL_973	0.574406	-0.263922	-0.111682	0.596686	0.0377965
AIBL_98	-0.292083	-0.0852017	0.926408	-0.414403	-0.264964
AIBL_985	-0.176213	-0.333263	0.353387	1.51323	-0.0927751
AIBL_988	-0.00804138	0.185903	-0.289734	-0.25892	-0.938782
BIOCARD_JHU001001	-0.211408	-0.387034	0.856625	-0.0860972	-0.207482
BIOCARD_JHU001580	-0.592775	-0.823899	-0.47363	-0.457633	-2.67537
BIOCARD_JHU016611	-0.528371	-0.687488	-0.13783	-0.0149766	-0.0783321
BIOCARD_JHU020589	-0.968047	-0.255688	1.93445	0.181582	0.641249
BIOCARD_JHU025178	0.60731	1.2222	0.64505	-0.408804	0.182251
BIOCARD_JHU028630	0.19133	0.151359	0.919437	0.261371	0.402726
BIOCARD_JHU048471	-0.168923	-0.783855	-0.171932	0.0577599	-0.699846
BIOCARD_JHU054472	-0.930569	-1.15883	-0.428623	-2.03898	0.157232
BIOCARD_JHU055710	-0.89994	0.304433	0.0481011	-1.34407	0.443935
BIOCARD_JHU062926	-1.51214	-0.491911	1.94331	-0.218382	2.38486
BIOCARD_JHU067643	1.46426	0.903915	1.1294	2.82473	3.65425
BIOCARD_JHU070407	-0.481933	0.286098	-1.06344	-0.249269	-1.60492
BIOCARD_JHU070712	1.13817	0.089537	1.30633	0.300742	1.13357
BIOCARD_JHU076660	-1.5567	-1.80488	-1.93149	-0.24111	-1.48114
BIOCARD_JHU078030	0.396367	-0.0453665	0.0104157	-0.00807029	-0.708131
BIOCARD_JHU083147	-1.83251	-1.13149	-0.0569786	-0.682496	0.103782
BIOCARD_JHU101084	-0.704914	0.0918118	0.47253	-0.960584	-0.97276
BIOCARD_JHU102541	-0.680795	-1.11083	-0.691107	-0.787225	-1.76076
BIOCARD_JHU108260	-0.275723	-0.467057	0.508405	-0.308099	0.0985483
BIOCARD_JHU108844	-0.515558	-0.564498	0.106688	0.103227	-1.12069
BIOCARD_JHU119156	0.46466	-0.0499533	1.07524	-0.898388	-0.459744
BIOCARD_JHU126392	-1.12779	-0.804021	0.427403	0.169461	-1.29192
BIOCARD_JHU128467	-1.49318	-0.0321077	1.70926	1.09524	1.18398
BIOCARD_JHU132230	-0.889268	-1.12644	0.105752	-0.603986	1.6196
BIOCARD_JHU134547	0.719801	1.24156	0.754696	1.30901	1.22888
BIOCARD_JHU139134	-0.341406	-0.0314982	-0.901396	1.17656	0.0415555
BIOCARD_JHU139761	-0.851835	-1.10147	-0.871357	0.764493	0.370414
BIOCARD_JHU142376	-0.0810813	-0.316716	0.234406	-0.0694868	0.612574
BIOCARD_JHU146068	-0.581046	-0.572963	-0.236304	-0.115718	-0.535049
BIOCARD_JHU152793	-0.171665	-0.183634	0.370834	0.230806	1.11368
BIOCARD_JHU153417	-1.72169	-1.20072	-0.401297	0.0827686	-0.697139
BIOCARD_JHU155699	0.133005	-0.0541125	0.659307	-0.437087	-0.189578
BIOCARD_JHU155729	-0.26581	0.890632	1.37696	0.307333	0.988128
BIOCARD_JHU157857	-0.108245	-0.306268	-0.182168	-0.758128	-0.890204
BIOCARD_JHU159802	-0.922261	-1.13346	-0.797739	0.403288	-0.127555
BIOCARD_JHU164087	-0.668707	1.21354	3.7	2.10767	5.4699
BIOCARD_JHU170558	2.39814	1.0792	2.45235	2.3413	2.44747
BIOCARD_JHU173125	0.581933	0.0364293	0.66296	0.5601	0.41841
BIOCARD_JHU179146	0.651426	0.380053	0.453389	2.38583	1.82688
BIOCARD_JHU181705	-1.67224	-1.05735	-0.740635	1.0496	-0.0419472
BIOCARD_JHU194147	0.905871	0.0851639	0.829535	1.50773	2.88372
BIOCARD_JHU197780	0.677811	0.498767	0.945617	1.48147	0.814888
BIOCARD_JHU198849	-1.77905	-1.249	0.17653	-0.425378	-0.545113
BIOCARD_JHU199649	-0.667913	-0.511767	0.191007	0.80222	-0.187006
BIOCARD_JHU204670	-1.99716	-1.94775	-1.64982	-1.99618	-1.91824
BIOCARD_JHU208756	-1.08007	-1.46251	-1.01501	0.240827	-1.38601
BIOCARD_JHU210112	-1.19302	-0.700451	-0.329649	0.620762	0.293356
BIOCARD_JHU212622	-1.25718	-1.40168	-1.22531	-0.791187	-1.27096
BIOCARD_JHU218821	0.190652	1.12304	1.80768	0.394149	2.31417
BIOCARD_JHU235333	-0.253046	0.17081	1.67417	1.28566	3.69519
BIOCARD_JHU241075	0.49837	0.370959	-0.510519	-0.322889	-0.812157
BIOCARD_JHU242874	-0.151776	0.111339	0.777132	0.362373	0.0840619
BIOCARD_JHU243562	-1.09461	-0.80229	-0.0297507	-0.746185	0.0396436
BIOCARD_JHU246137	0.158152	0.825196	-0.096349	-0.830562	0.160077
BIOCARD_JHU257238	-0.686782	-1.56323	-1.08073	-0.479288	-1.48497
BIOCARD_JHU260823	-0.976888	-0.987916	0.82434	1.11681	-0.029164
BIOCARD_JHU261833	1.60293	0.473774	0.171285	0.421765	0.0586121
BIOCARD_JHU268713	0.137959	-0.140171	0.185979	-0.306572	-0.191584
BIOCARD_JHU272068	-0.416118	-1.03142	-0.455919	-0.542075	-1.61334
BIOCARD_JHU272232	-0.192061	-0.387485	-0.33389	-0.206151	-0.140478
BIOCARD_JHU274269	0.25244	0.15026	-0.0976892	1.07941	0.274198
BIOCARD_JHU275781	-1.0629	-0.221291	0.835603	0.0133056	2.02277
BIOCARD_JHU284424	0.27663	0.194963	0.165314	-1.27792	-0.404077
BIOCARD_JHU288251	-1.21482	-0.510517	0.725255	0.274301	1.03746
BIOCARD_JHU292216	-0.015863	0.240467	-0.191934	0.905955	1.29451
BIOCARD_JHU299967	-1.62146	-1.68289	-1.15705	-1.09046	0.300052
BIOCARD_JHU300470	-0.515043	-0.510491	-0.579781	-0.000220527	-1.07991
BIOCARD_JHU306748	-0.713714	-0.161849	0.0841247	-0.216611	0.355875
BIOCARD_JHU308071	-1.01892	-0.949703	-1.62196	-0.720532	-0.92604
BIOCARD_JHU324769	0.368498	0.367561	-0.0740746	-0.609028	-0.161111
BIOCARD_JHU325802	0.0457159	-0.426191	0.269189	-0.527983	-1.46048
BIOCARD_JHU334858	-0.620435	-0.70122	-0.0748296	-0.144703	0.412441
BIOCARD_JHU336045	-0.33657	-0.82296	-0.775357	-0.419995	0.434918
BIOCARD_JHU339501	-1.24322	-1.13323	-1.10891	-0.68698	-0.56183
BIOCARD_JHU339706	0.442198	-0.0898098	0.694647	1.12581	1.71306
BIOCARD_JHU340357	-0.908879	-1.13707	-0.35411	-0.420421	-1.47081
BIOCARD_JHU345032	-1.06635	-1.14557	-0.144347	-0.571955	-0.114832
BIOCARD_JHU346836	1.01047	0.520378	0.511131	-0.676198	0.566212
BIOCARD_JHU347089	-0.730302	-0.892844	-0.650942	-0.555645	-0.130375
BIOCARD_JHU348594	1.59608	0.806049	0.211147	-1.08339	0.177292
BIOCARD_JHU354949	-2.0312	-1.19828	0.271788	-1.13883	-0.293377
BIOCARD_JHU358616	-1.94524	-1.39487	-1.48998	-1.19428	-1.0568
BIOCARD_JHU360726	-0.420615	-0.123652	-0.219173	-0.145383	-0.762402
BIOCARD_JHU368794	-0.547666	-0.218278	-1.17301	0.619776	0.09395
BIOCARD_JHU373705	0.631394	0.163972	0.125373	-0.195923	-0.153039
BIOCARD_JHU374168	0.00139666	-0.437833	0.672696	0.880552	0.379133
BIOCARD_JHU374860	-0.0809739	0.0494273	-0.870994	-1.20921	-1.63881
BIOCARD_JHU377216	0.157007	0.0258895	0.0233938	-1.82577	-1.80287
BIOCARD_JHU380548	0.739251	1.44128	0.781719	-1.12995	-0.532939
BIOCARD_JHU384307	-0.98612	-0.772292	-0.0944833	-0.951058	-0.0105497
BIOCARD_JHU387709	-0.888468	-0.500374	0.370125	0.217166	0.0254625
BIOCARD_JHU390181	1.09324	1.22912	0.155807	-1.58368	0.551832
BIOCARD_JHU392432	-0.913773	-1.44847	-0.297083	-0.179182	-0.912024
BIOCARD_JHU392745	-1.7832	-0.365728	-1.74083	-0.949403	-1.13724
BIOCARD_JHU399931	-0.845679	-0.630356	-0.167901	-0.701296	-1.25845
BIOCARD_JHU400750	-0.329682	-0.390673	0.62688	-0.309478	1.226
BIOCARD_JHU401297	-1.66486	-1.08361	0.408178	-0.400353	-0.370957
BIOCARD_JHU403611	0.460514	0.560469	1.41324	1.14791	-0.0284104
BIOCARD_JHU409568	0.321616	-0.209709	-0.430797	0.284338	0.831121
BIOCARD_JHU414828	-0.103658	0.700275	-1.08114	-0.736629	-1.8002
BIOCARD_JHU416166	-0.438685	0.0225965	-0.237113	-0.675075	-0.311584
BIOCARD_JHU418019	-0.180384	-0.337532	-0.891417	0.198238	-1.23978
BIOCARD_JHU423254	-1.48506	-1.25223	-0.556994	-0.0810964	-0.824769
BIOCARD_JHU424695	-0.203464	-0.303091	0.00148701	-0.290805	-0.300558
BIOCARD_JHU427695	-0.652946	-0.821258	0.726431	0.075583	0.254637
BIOCARD_JHU431354	-0.363786	-0.403705	0.316694	-0.99016	0.732181
BIOCARD_JHU438536	-2.93664	-1.38041	0.333697	-1.20546	0.247066
BIOCARD_JHU441906	-0.106	-1.12484	-0.838088	-0.270261	-0.988181
BIOCARD_JHU447566	-1.56741	-1.24828	-1.49385	-0.531633	-1.36264
BIOCARD_JHU448158	0.446996	0.052314	0.267373	0.469925	0.920524
BIOCARD_JHU454232	-1.11967	-0.184097	0.0146967	-0.978279	0.341267
BIOCARD_JHU456346	0.00917928	0.332381	0.146969	0.0919999	-0.0301787
BIOCARD_JHU463437	-0.129603	-0.442514	-0.131063	0.542357	0.0330475
BIOCARD_JHU475729	-1.31811	-1.49216	-1.21549	0.405456	-1.32109
BIOCARD_JHU478661	-0.293187	-0.200186	0.336091	0.659647	-0.398894
BIOCARD_JHU479840	2.05606	1.11627	1.36737	0.257091	1.83379
BIOCARD_JHU490101	-1.22865	-0.1713	-0.131713	0.235731	-0.00582656
BIOCARD_JHU491939	0.803772	0.440242	0.396699	-0.878921	0.388406
BIOCARD_JHU492327	-0.605381	-1.6433	-0.971639	1.00347	-0.303144
BIOCARD_JHU495336	-1.03597	-1.4728	-1.73443	0.0356114	-0.189962
BIOCARD_JHU497384	-1.75481	-0.256563	-0.461792	-1.45017	-1.19063
BIOCARD_JHU498966	-0.207196	-0.65601	-0.344698	-0.453283	-0.883598
BIOCARD_JHU502174	-0.253654	-0.349877	-0.191409	-0.565185	0.817379
BIOCARD_JHU504423	-1.24283	0.065469	0.164147	-0.795561	-0.609096
BIOCARD_JHU506252	-0.0582026	-0.274785	-0.179215	1.6424	-0.567177
BIOCARD_JHU507354	0.21023	-0.627846	0.177724	0.880914	-0.103061
BIOCARD_JHU512782	-1.6038	-1.58074	-0.474535	-1.04766	-1.30855
BIOCARD_JHU519340	-0.944412	2.25868	3.97868	-0.820878	4.32986
BIOCARD_JHU523373	-0.858952	-1.03423	0.451427	-0.276233	-1.04301
BIOCARD_JHU525196	-0.118612	-0.604612	1.15073	0.739082	-0.790689
BIOCARD_JHU525476	-0.801306	-0.380474	0.670527	0.525988	0.686508
BIOCARD_JHU525734	0.396302	0.245192	0.518673	0.878506	0.37955
BIOCARD_JHU528417	-1.306	-1.22924	0.0381083	0.119274	-0.168051
BIOCARD_JHU529784	0.276985	0.756046	1.06107	0.468818	1.49424
BIOCARD_JHU533847	-1.02807	-0.902562	0.345613	-0.225271	-0.942592
BIOCARD_JHU534633	-1.22921	-0.924331	1.04547	-0.808641	0.0211526
BIOCARD_JHU537284	-0.649654	-0.622343	0.705474	-0.0258139	0.602023
BIOCARD_JHU551231	0.485079	-0.317973	1.02799	0.640079	-0.553577
BIOCARD_JHU556407	-0.158379	0.91195	0.902685	-0.0752249	0.794034
BIOCARD_JHU558858	-0.425146	-1.25447	0.498565	0.359317	0.441759
BIOCARD_JHU558865	0.665657	0.410538	0.809775	0.522794	-0.5244
BIOCARD_JHU567170	-1.0798	-0.619986	-1.20777	-2.27275	-0.994873
BIOCARD_JHU572348	-0.863417	-0.821299	-0.203319	-0.42085	-1.35879
BIOCARD_JHU573619	-0.711027	-0.0871438	-0.74327	0.211754	0.140401
BIOCARD_JHU573820	-0.911938	-0.33641	-0.577173	0.108398	-0.0130018
BIOCARD_JHU579794	0.700601	-0.0632191	-0.296143	-0.00730519	-1.0921
BIOCARD_JHU584925	-1.59596	-0.731321	-0.951506	-0.0373231	-0.706094
BIOCARD_JHU589408	0.343682	0.0527201	-0.814808	0.239119	0.0484558
BIOCARD_JHU593343	-0.47673	-1.06039	-0.0423184	-0.316829	-0.716862
BIOCARD_JHU601398	-1.29388	-0.937997	0.0027324	-0.327075	0.20586
BIOCARD_JHU603882	-0.690925	-0.263343	-0.0215663	-1.65395	-0.40521
BIOCARD_JHU605994	-0.704754	-1.67416	-0.921782	-0.10474	-1.22995
BIOCARD_JHU608862	-0.0906671	0.137926	-0.660691	0.159393	0.692913
BIOCARD_JHU609951	-0.36855	0.180746	-0.912383	-0.234448	-0.599689
BIOCARD_JHU614624	1.15278	0.663999	0.277837	0.672469	1.04515
BIOCARD_JHU617360	-1.8149	0.159086	-0.0252747	-0.0899106	0.596997
BIOCARD_JHU617644	-1.01456	-0.203849	0.0702655	0.353978	-0.28812
BIOCARD_JHU620371	-1.63839	3.07921	4.15786	2.17164	5.6117
BIOCARD_JHU635015	-0.295689	0.10223	-0.112333	0.0164717	-0.397676
BIOCARD_JHU642716	-1.38669	0.549462	1.09171	1.31168	2.41992
BIOCARD_JHU653735	-0.560101	-0.0446911	-1.92154	-1.13153	-1.205
BIOCARD_JHU654698	-0.105228	-0.481075	-1.24146	-1.35299	-0.702294
BIOCARD_JHU656607	-0.659519	-0.307713	-0.100795	0.934653	-0.105228
BIOCARD_JHU663685	1.76054	1.13879	1.74212	2.27526	2.03858
BIOCARD_JHU666199	-1.44035	-0.382315	0.423931	-0.913513	0.797544
BIOCARD_JHU669233	0.24575	-0.507623	-0.0523743	1.13515	0.737228
BIOCARD_JHU669738	0.469104	0.142473	0.413151	-0.0691178	0.178186
BIOCARD_JHU670901	0.671919	0.359652	-0.0505557	0.42677	-0.70495
BIOCARD_JHU674149	0.71777	0.452429	0.52815	-1.00969	0.483786
BIOCARD_JHU676866	-0.108146	-0.0978045	0.314848	0.262826	1.31983
BIOCARD_JHU684734	0.875057	0.188244	0.98798	0.0564109	0.688998
BIOCARD_JHU685073	-1.22171	-0.767832	1.32895	0.404087	2.41299
BIOCARD_JHU687288	-1.46529	-0.40823	-0.908484	-0.148497	-0.265035
BIOCARD_JHU687864	-0.60199	-0.674444	-0.52457	-0.212613	0.834525
BIOCARD_JHU688975	0.705851	0.598589	-1.36933	-1.23812	-1.62421
BIOCARD_JHU690410	-1.27951	-1.08367	-1.40502	-0.0657655	-0.0483615
BIOCARD_JHU693247	-0.108425	0.859266	0.141635	-1.78816	-0.692394
BIOCARD_JHU696865	0.174436	0.885569	1.91962	0.75882	1.88143
BIOCARD_JHU700648	0.233994	-0.231573	0.0474928	0.534631	-0.0397116
BIOCARD_JHU701449	-0.420672	-0.18195	-0.321041	0.124994	-0.1507
BIOCARD_JHU703257	0.120377	1.08672	0.421739	-0.837039	-0.479079
BIOCARD_JHU706425	0.685886	0.973091	0.228361	-1.71444	-1.49894
BIOCARD_JHU706591	-1.20029	-0.225472	-1.31228	-1.19745	-1.36884
BIOCARD_JHU712767	0.720921	0.644029	0.400132	0.0720033	0.723174
BIOCARD_JHU722135	-1.54411	-1.43064	-0.875628	1.09463	-0.216476
BIOCARD_JHU726729	-1.38312	-0.940379	-1.05416	-0.642878	-0.0448664
BIOCARD_JHU731368	-2.07797	-0.873083	0.00949536	-0.266193	0.608756
BIOCARD_JHU735391	-0.242536	-0.0768598	-0.396995	0.857627	0.219037
BIOCARD_JHU742848	-0.453687	-0.734887	-0.412383	0.0955483	-1.41956
BIOCARD_JHU746348	0.533902	0.25803	-0.464701	-0.810621	-0.775747
BIOCARD_JHU758515	-0.87352	0.0888419	-0.695904	-0.763653	-0.212482
BIOCARD_JHU771466	0.346076	-0.125258	0.388377	-0.84328	-0.512171
BIOCARD_JHU773466	-0.778389	-0.315687	-0.209522	-1.07358	-0.312304
BIOCARD_JHU774424	-0.230185	-0.414542	0.370015	-0.315741	-0.250663
BIOCARD_JHU775881	-0.47859	-0.0414801	-0.262467	0.0878171	-0.34235
BIOCARD_JHU776254	-1.63754	-0.909615	0.221313	0.472618	-0.288378
BIOCARD_JHU776534	-0.00663038	-0.0194534	-0.196778	-0.260415	1.70008
BIOCARD_JHU782308	-2.10243	-0.134032	-0.0359592	-0.166968	0.82277
BIOCARD_JHU783612	1.01555	0.524803	1.12332	-0.299266	1.38787
BIOCARD_JHU784878	0.247408	-0.0482104	-0.452968	-0.347561	0.378261
BIOCARD_JHU788330	-0.3836	-1.2203	-1.02227	-0.144687	-0.0659804
BIOCARD_JHU794451	-1.85739	-1.16539	-0.845713	0.38917	0.188262
BIOCARD_JHU795024	-1.72206	-0.466691	-0.285623	0.295154	1.36317
BIOCARD_JHU796377	-0.176959	0.552738	-0.408215	-1.79493	0.0649154
BIOCARD_JHU800357	-1.92812	-1.09152	0.222798	-1.58107	-0.78318
BIOCARD_JHU803562	-0.995968	0.843411	1.25343	-0.958265	2.38173
BIOCARD_JHU805936	0.485413	0.1432	-0.230928	1.81377	0.909225
BIOCARD_JHU808698	-0.977824	-0.857182	-1.33217	-0.57219	-2.3519
BIOCARD_JHU808970	0.796244	0.94945	-0.332557	0.982326	-0.0357318
BIOCARD_JHU810534	0.944613	0.781701	1.40689	1.20451	2.26313
BIOCARD_JHU812499	-0.163543	0.0551481	-0.0588585	-0.815467	-1.90425
BIOCARD_JHU830375	-1.07345	-0.183585	-0.101188	-0.593777	-0.0396006
BIOCARD_JHU840820	-0.281385	-0.139551	-0.67017	1.13358	0.163276
BIOCARD_JHU841802	0.184782	-0.220791	-0.470944	2.00378	0.413194
BIOCARD_JHU845067	-0.0320308	1.33369	1.22346	1.9886	2.22333
BIOCARD_JHU847590	1.85074	0.750599	0.713998	-0.55587	0.424788
BIOCARD_JHU850651	0.979782	0.925246	0.172874	-0.627931	1.27174
BIOCARD_JHU853347	-0.763932	-0.300257	0.343533	-1.63304	-0.0230683
BIOCARD_JHU855978	1.27955	0.556878	0.522051	0.0720767	0.85959
BIOCARD_JHU856434	-0.996317	-0.112289	0.604435	-0.146079	0.378115
BIOCARD_JHU858301	-1.16373	0.155256	1.79659	0.399088	0.871534
BIOCARD_JHU865941	-1.30748	-0.5157	-0.696127	-0.460171	0.196042
BIOCARD_JHU871703	0.327873	0.260655	0.981338	1.2699	0.152539
BIOCARD_JHU871913	-0.670927	-1.18965	-0.538485	0.157303	0.0394354
BIOCARD_JHU886816	1.05874	1.58184	0.915632	-0.357596	0.782286
BIOCARD_JHU887040	-0.75489	-1.30184	-0.252013	0.201235	-0.349101
BIOCARD_JHU897481	-2.02098	-1.63978	-0.674204	-1.34338	-1.33643
BIOCARD_JHU901144	0.48401	0.47809	0.912079	-0.0674188	0.154981
BIOCARD_JHU903917	-0.188371	0.0297217	-0.660348	0.239457	0.365778
BIOCARD_JHU905901	2.67637	0.791985	1.6696	5.04038	3.94598
BIOCARD_JHU907740	-0.583782	0.282257	2.40777	2.77162	3.40316
BIOCARD_JHU909148	1.31263	0.791938	0.54363	0.236086	1.45353
BIOCARD_JHU909206	0.00265674	0.117439	0.645049	1.11	-0.385121
BIOCARD_JHU910267	0.591547	0.270331	-0.468173	1.43967	0.532552
BIOCARD_JHU912684	0.193667	0.0345835	0.6611	-0.438978	-0.240886
BIOCARD_JHU914967	0.609923	0.196392	0.918642	-0.120603	0.572428
BIOCARD_JHU917674	-0.0985474	0.0927806	-0.0280352	-0.117226	-0.607018
BIOCARD_JHU922890	0.0237626	0.378331	0.16689	-0.472118	0.0210844
BIOCARD_JHU931810	1.00586	1.75846	0.30347	-0.145099	0.11603
BIOCARD_JHU932500	1.40372	0.678126	-0.0631994	1.57349	1.93104
BIOCARD_JHU943588	0.696406	2.74378	2.06616	0.0628994	1.99716
BIOCARD_JHU959688	-0.0135888	-0.918651	0.0122604	1.24501	1.14497
BIOCARD_JHU959772	-0.543092	-0.653314	-0.285201	-0.916882	-0.440959
BIOCARD_JHU972199	-0.297937	-1.19315	-0.0241283	0.362276	-0.124202
BIOCARD_JHU976901	-0.341222	-0.591288	-0.086243	-1.27493	-0.849504
BIOCARD_JHU977707	-0.842436	-1.02991	-0.153937	-0.412473	0.336094
BIOCARD_JHU984756	-0.374022	0.00661701	0.319398	0.43598	-0.0457402
BIOCARD_JHU989472	-0.0788741	0.653147	0.548035	1.3165	0.5144
BIOCARD_JHU993327	-0.78711	-0.379919	-0.584771	0.366085	-0.399987
BIOCARD_JHU994715	0.943073	0.20456	0.808546	-0.47399	1.60185
BIOCARD_JHU997213	-1.29272	-0.966614	-0.2695	0.119952	-0.56804
BLSA_0038	1.53917	0.564163	1.19139	-0.157844	0.589212
BLSA_0091	0.911209	1.40722	1.01987	1.26371	2.24596
BLSA_0106	1.68865	1.08571	1.67376	0.877152	0.177125
BLSA_0270	1.47673	0.884297	1.25865	-0.536983	1.62783
BLSA_0276	0.140227	0.34329	0.342747	-0.505098	-0.0543317
BLSA_0303	0.448674	0.676678	0.70527	-1.02549	-0.392879
BLSA_0335	0.0531611	0.123606	0.700106	0.451551	-0.41391
BLSA_0343	2.11293	1.723	0.644206	-0.380139	0.410582
BLSA_0346	0.58243	0.507709	1.05728	0.81636	1.87658
BLSA_0347	-0.155021	-0.0897588	0.192713	-0.123465	-0.26095
BLSA_0358	0.477895	0.942359	0.0145123	-0.799062	0.0646012
BLSA_0359	0.168485	0.927133	0.742869	0.0181359	1.17309
BLSA_0364	0.0291259	-0.032351	-1.14331	-2.42849	-0.394108
BLSA_0377	1.29913	0.346866	1.83491	0.471805	1.70954
BLSA_0380	0.673272	0.195992	0.27099	0.214772	-0.143345
BLSA_0384	0.100813	0.404281	0.089859	-0.957454	0.130311
BLSA_0395	1.41803	1.00329	1.01402	1.70314	-0.393408
BLSA_0402	0.602977	0.505631	-0.153112	-0.869037	-0.310793
BLSA_0414	0.52511	0.316043	0.271175	0.0880896	-0.188693
BLSA_0478	1.32821	0.118845	0.344877	-0.0567763	0.247572
BLSA_0498	1.1705	1.33634	1.38984	0.132933	0.368613
BLSA_0501	1.27969	0.6291	1.20813	-0.811899	0.982537
BLSA_0517	1.30402	0.720904	0.43666	0.893713	-0.0210824
BLSA_0519	0.137157	1.02783	0.650053	-0.868631	0.0815604
BLSA_0531	-0.129265	0.346091	0.0167694	-0.0185034	0.2067
BLSA_0558	0.653671	0.513991	-0.0329637	0.0869334	0.266012
BLSA_0559	1.8877	0.216866	1.39469	0.0674206	1.71424
BLSA_0593	0.19096	0.287144	1.71182	-0.764012	-0.578987
BLSA_0601	0.947399	1.27485	1.02607	0.446533	2.06152
BLSA_0605	0.202722	0.470755	-0.314911	-1.08561	-0.0523762
BLSA_0632	-0.135356	0.061775	-2.1476	-0.286679	-0.701433
BLSA_0636	1.58647	0.70742	1.0958	0.779525	1.33394
BLSA_0649	0.849568	0.374692	0.0717852	-0.404633	0.0202836
BLSA_0658	0.705818	0.437262	-0.210426	0.422359	0.133188
BLSA_0670	0.796509	0.615621	0.869579	0.164439	1.68592
BLSA_0676	0.676589	0.70515	0.404539	-0.39123	0.854762
BLSA_0681	2.80283	0.151681	-0.0290386	1.02263	0.173682
BLSA_0704	0.170767	0.579637	-0.178724	-0.0679724	-0.198471
BLSA_0726	0.0934966	0.51116	-0.514422	-0.0662002	-1.28475
BLSA_0748	0.164089	0.914383	-0.0710737	-0.515063	-0.332279
BLSA_0749	0.0621056	0.534866	0.617343	-0.079485	-0.233467
BLSA_0774	0.259938	0.126942	-0.0431714	0.258629	0.221437
BLSA_0781	0.883296	0.181298	0.114252	-0.465205	-0.0815408
BLSA_0795	0.0965296	0.566741	0.310787	-1.15138	-0.355416
BLSA_0802	0.294187	0.305982	0.106584	-0.361107	-0.51657
BLSA_0803	0.796324	0.521419	0.285609	-0.272047	-0.507738
BLSA_0824	-0.134078	0.659394	-0.217393	-0.991973	-0.548192
BLSA_0828	2.18684	1.10603	0.0672095	0.910689	0.00371658
BLSA_0837	0.669937	0.136283	0.184514	-0.8679	-0.341806
BLSA_0847	0.24769	0.0419364	0.747261	0.980451	-0.852241
BLSA_0848	1.60055	0.309882	1.34651	0.178214	0.792917
BLSA_0892	1.22555	0.505895	0.987253	0.0134043	-0.0666883
BLSA_0904	0.369715	-0.182703	0.0771889	0.221395	-0.732972
BLSA_0907	0.857042	0.904471	0.000985482	0.0418642	0.011202
BLSA_0919	-0.588067	-0.473658	-1.23665	-0.568554	-0.360613
BLSA_0922	0.387567	0.197259	-0.130566	0.256667	0.151452
BLSA_0924	1.05293	-0.0167059	-0.490422	0.473504	-4.20146
BLSA_0935	0.917654	0.951216	-0.100179	0.174829	0.0156255
BLSA_0950	0.517577	0.458288	1.26493	1.14734	1.03433
BLSA_0955	1.15495	0.402302	0.747958	0.00582994	-0.681615
BLSA_0980	0.0390699	0.198383	-0.303465	-0.94826	-0.0628008
BLSA_0981	0.0329508	0.483538	0.402077	0.537506	-0.203783
BLSA_0983	-0.0746905	-0.417606	0.635638	-0.947286	-0.251383
BLSA_0989	0.680732	0.2738	-0.253236	-0.000366412	-0.568546
BLSA_0992	0.180317	1.02139	0.858073	-0.583043	0.236143
BLSA_1012	-0.0465493	0.871422	-0.00190074	-0.625547	-1.27716
BLSA_1026	0.319202	0.33232	0.825923	-0.368379	0.143783
BLSA_1033	0.159973	0.0282835	0.334378	0.351237	-0.197234
BLSA_1039	0.72145	0.128186	0.0198103	0.890877	0.115896
BLSA_1044	-0.685343	-0.71355	-0.541346	-1.31752	-0.260224
BLSA_1060	-0.169798	0.0572882	-0.375431	-0.309418	-0.654869
BLSA_1066	1.51212	0.877624	0.346221	0.512768	0.353088
BLSA_1071	0.0399583	-0.269501	-0.126233	1.04753	-0.0394164
BLSA_1072	0.00427417	0.598505	-0.527956	-0.105885	-0.0068635
BLSA_1073	0.913259	0.654131	-0.00123736	0.525351	0.625303
BLSA_1090	-1.08939	-0.0125618	-1.02054	-1.77242	-0.483113
BLSA_1091	-0.0853016	-0.0862612	-0.839879	-1.68066	-0.782152
BLSA_1092	0.62666	-0.188128	-0.394877	-0.494447	-0.611867
BLSA_1099	0.379888	0.209814	0.759181	1.11861	-0.116928
BLSA_1101	0.510556	0.765949	-0.25499	1.93772	-0.678433
BLSA_1104	0.649407	0.450046	0.192865	0.983445	1.53503
BLSA_1107	-0.108429	0.258449	0.141643	-0.194228	0.0180126
BLSA_1110	0.17709	0.00280755	0.23537	0.849434	-0.0209313
BLSA_1114	1.18155	0.116729	0.00704135	1.76261	0.407272
BLSA_1124	0.0935918	0.0354118	0.55288	0.491623	0.879722
BLSA_1127	0.0824208	-0.0622559	-1.51361	-1.34139	-1.22773
BLSA_1128	0.779378	0.427219	1.30532	0.214646	1.46094
BLSA_1134	0.327817	0.0918091	0.169998	-0.139668	0.685536
BLSA_1135	0.288259	0.469965	0.76802	-0.131245	0.0533618
BLSA_1141	0.605203	0.560641	-0.335704	0.771791	-0.177432
BLSA_1147	-0.167465	-0.126346	-1.53027	0.067638	-0.389747
BLSA_1150	-0.875983	-0.447712	-0.048874	0.521762	0.00827718
BLSA_1153	0.189387	0.418685	-0.20901	-0.251403	-0.1091
BLSA_1163	0.535193	0.558979	1.3396	0.0897893	0.0527527
BLSA_1169	0.703109	0.233877	0.0867898	0.00382365	-0.711102
BLSA_1180	0.0685304	0.186295	0.922396	-0.123443	-0.136954
BLSA_1181	0.0308414	0.201495	0.893106	-0.909304	-0.682638
BLSA_1183	0.132493	-0.171103	0.43162	0.127464	0.0305614
BLSA_1193	0.400379	0.441543	-0.0770454	0.774395	-0.284629
BLSA_1196	0.581335	0.482551	1.58398	1.19383	0.720158
BLSA_1197	0.320204	-0.386014	-0.283131	-0.652195	-0.451621
BLSA_1201	0.573814	0.159527	-1.27106	-0.0913085	-0.071672
BLSA_1208	0.361839	0.341441	0.645521	0.992638	-0.0642907
BLSA_1210	0.647722	0.810324	1.95061	0.921115	1.18473
BLSA_1213	0.0913144	-0.0527776	0.109975	-0.463828	-0.491399
BLSA_1217	0.768066	0.490611	1.0662	-0.295124	0.167119
BLSA_1223	0.120466	0.179123	0.191415	-0.0758824	1.00868
BLSA_1228	0.210192	0.0916713	0.181176	0.14162	0.197411
BLSA_1235	1.2155	0.585967	0.741945	1.96369	0.114316
BLSA_1242	0.123084	0.299495	-0.0729671	1.04148	-0.0928982
BLSA_1248	0.63258	1.40717	1.53452	0.944617	0.583445
BLSA_1253	-0.0801304	-0.363355	-0.538301	-0.25024	-0.364198
BLSA_1256	-0.0346855	0.228483	0.36966	0.0496079	0.295763
BLSA_1259	0.302323	0.524678	0.577963	-0.517947	0.469783
BLSA_1261	-0.458418	-0.0817623	-0.856729	0.251057	-0.895074
BLSA_1274	-0.625829	-0.699736	-1.13336	-0.837146	-1.21922
BLSA_1275	-0.719103	0.129087	0.135433	-1.17666	-0.613967
BLSA_1281	0.736342	0.0597546	0.715164	3.05639	0.300173
BLSA_1283	-0.75388	0.0204657	-0.732696	-4.21045	-1.64381
BLSA_1293	0.256875	0.576262	0.544876	-0.048501	0.795133
BLSA_1328	-0.408953	-0.0515977	0.13715	-0.36382	-0.410415
BLSA_1333	1.14987	1.57077	1.78846	0.0889419	0.482873
BLSA_1366	-0.500879	-0.135395	1.23247	-0.528553	0.985307
BLSA_1367	0.13221	0.0941726	0.145769	0.958329	-0.0735161
BLSA_1374	0.160511	0.368242	0.0216405	-0.748367	0.132
BLSA_1378	0.375406	0.848801	-0.154968	-0.0138663	0.0578692
BLSA_1379	-0.260811	-0.627101	-0.384643	-0.475655	-0.812843
BLSA_1380	-0.687544	-0.817178	-1.19231	-0.952932	-0.789798
BLSA_1387	-0.42818	0.114253	-0.654314	-1.54987	-0.714271
BLSA_1388	-0.715418	-0.358273	0.42524	-0.595729	0.149927
BLSA_1393	-0.293219	-0.194456	-0.952103	0.116785	0.111222
BLSA_1396	1.18045	0.60191	0.795314	-0.128877	0.552072
BLSA_1397	-0.199023	0.00152438	-0.31218	-0.790351	0.837815
BLSA_1412	1.36153	0.150006	1.40572	1.27296	0.90418
BLSA_1418	-0.00420439	-0.0159026	-0.447875	0.308063	0.0973268
BLSA_1419	-0.41793	-0.0268907	0.0298861	-0.0357434	-1.21981
BLSA_1423	0.544596	1.44244	0.978206	-2.24406	0.0539998
BLSA_1432	-0.323481	-0.584739	-1.2753	0.227476	-0.284784
BLSA_1458	0.783958	1.08453	0.0862238	-1.02877	-1.00319
BLSA_1460	0.235458	0.101945	0.446347	-0.301707	-0.685651
BLSA_1466	0.27131	0.992905	0.194403	0.566735	1.44474
BLSA_1470	0.355091	1.21266	1.90727	-0.101457	0.257242
BLSA_1477	0.260019	1.17627	0.47157	-0.419631	0.0881734
BLSA_1479	0.176612	0.201596	-0.258543	-0.75944	-0.301799
BLSA_1485	2.57745	0.908058	1.24035	0.186548	1.12557
BLSA_1487	-0.165588	-0.30007	-0.0460768	-0.641326	-1.1384
BLSA_1488	0.862491	0.204223	0.377474	-0.855125	-1.48689
BLSA_1490	-0.485788	-0.190091	1.32285	-0.199687	0.0133004
BLSA_1492	0.361713	0.776389	-0.472095	-1.08588	-0.848381
BLSA_1499	0.0513095	-0.0771469	0.673836	1.42019	0.920686
BLSA_1504	0.934404	1.08871	0.842714	-0.58254	-0.943936
BLSA_1505	0.339457	0.864306	0.903565	0.597633	0.0485295
BLSA_1506	-0.881812	-1.39885	-0.755758	0.571952	-0.375197
BLSA_1507	0.0609549	-0.15974	0.129407	0.0613235	0.0949065
BLSA_1510	0.770613	0.530649	0.00423385	0.25409	-0.353197
BLSA_1512	-0.760509	-0.561107	-0.687569	-0.424026	-0.324702
BLSA_1514	-0.366883	-0.176588	-0.216402	-0.134325	1.50917
BLSA_1515	0.995329	0.528878	1.82433	0.369766	1.12157
BLSA_1525	-0.341896	-0.169256	0.84241	-0.460721	0.479029
BLSA_1530	0.523747	0.616901	0.547312	0.781669	0.467575
BLSA_1532	1.3249	0.382439	0.517301	1.57543	0.0922517
BLSA_1535	1.53327	0.517154	1.3592	-0.588428	0.178991
BLSA_1537	0.138667	-0.0329853	0.580398	0.456141	-0.290043
BLSA_1538	0.639281	0.0985904	0.215458	-0.469147	0.667583
BLSA_1540	0.722888	0.976107	0.422073	-0.138193	-0.564119
BLSA_1543	0.537609	0.631457	0.759235	0.515308	0.258805
BLSA_1545	0.732291	0.234253	0.293791	0.265563	0.441895
BLSA_1546	0.463142	0.404495	0.574539	-0.240456	0.181234
BLSA_1547	1.48292	0.92266	0.771578	0.377652	0.248647
BLSA_1550	0.924285	0.788618	0.583157	-0.370391	-0.355609
BLSA_1551	0.223738	0.874668	-0.512736	-1.07966	-0.248184
BLSA_1556	0.376439	0.565623	-0.352169	-0.870216	0.45002
BLSA_1565	1.04368	1.15	0.290172	-1.17928	-0.558246
BLSA_1566	0.322027	0.842309	0.665927	-0.0697455	0.195671
BLSA_1576	-0.349198	-0.0562854	-0.547109	0.320379	0.328963
BLSA_1578	-0.411243	-0.145038	-1.38138	0.0596603	-0.0186953
BLSA_1579	-0.263296	-0.0102646	-0.549379	0.402546	0.721978
BLSA_1580	-0.0267412	0.853299	1.02843	1.52713	0.495316
BLSA_1582	0.202914	1.49951	0.299847	-0.330336	-0.0634367
BLSA_1584	-0.490719	-0.550324	-0.34327	0.28461	-0.470046
BLSA_1585	-0.00108786	0.154389	-0.388523	1.92359	0.418455
BLSA_1587	2.12249	1.15037	1.44276	0.638365	0.939513
BLSA_1589	0.583212	1.1313	1.05436	-0.231031	0.312153
BLSA_1593	0.716738	0.209554	0.215865	-1.03791	0.211987
BLSA_1598	-0.325981	-0.199833	-0.319629	-0.474894	0.307293
BLSA_1604	-0.799073	-0.397387	0.308481	0.353394	-0.0331358
BLSA_1610	-1.40618	-1.46707	-0.241053	-1.18226	-1.28151
BLSA_1614	-2.38363	-0.978507	-1.37597	-0.0201248	-1.28728
BLSA_1619	-0.543963	-0.220023	1.034	-0.190245	0.347505
BLSA_1620	-0.808354	-1.14814	-0.100094	-0.309706	-0.242188
BLSA_1622	1.6874	0.35538	0.0784772	-0.461382	0.0983329
BLSA_1624	0.513686	0.133211	-0.171163	0.497755	0.0519843
BLSA_1632	0.471452	0.0325708	-0.038171	0.611834	-0.136893
BLSA_1633	-0.01382	0.397375	0.0897595	-0.496862	0.530496
BLSA_1634	0.764222	0.286593	0.0265932	0.193168	0.909437
BLSA_1640	-0.173879	-0.341788	0.224227	-0.554354	0.461897
BLSA_1644	0.823514	1.32067	0.949407	1.71365	0.593357
BLSA_1645	0.448657	0.800121	-0.02926	0.117575	0.110339
BLSA_1648	0.32107	0.0251938	-0.921229	0.529317	-0.382815
BLSA_1651	0.103171	0.0635303	0.49265	0.720683	0.115581
BLSA_1659	0.724276	0.103422	-0.512982	-0.463585	0.230634
BLSA_1665	0.01771	-0.0156943	-0.198516	0.716292	0.994577
BLSA_1666	1.31888	0.0517165	0.423902	0.726719	-0.99066
BLSA_1672	0.468662	-0.0189144	-0.258172	0.826568	1.58343
BLSA_1674	-0.506689	-0.0919369	-1.31114	-0.991027	-1.10781
BLSA_1675	0.192943	0.380202	-1.06151	0.133408	-0.330246
BLSA_1677	-0.410964	0.327543	0.974021	-1.86284	-0.295132
BLSA_1680	1.06986	-0.29257	1.55166	1.41357	0.0857117
BLSA_1682	0.310513	0.411762	1.40711	0.498017	0.343966
BLSA_1687	-0.117851	-0.868276	-0.818121	1.20195	1.35197
BLSA_1691	-0.222481	-0.670852	-0.857625	-0.564403	-0.181981
BLSA_1692	-0.0332575	-0.0621792	-0.119065	-0.470133	0.503175
BLSA_1695	0.723603	0.042345	0.366903	-0.092719	0.126603
BLSA_1697	-1.54134	-0.846873	-0.436073	-0.103303	-0.0290864
BLSA_1698	0.709453	-0.423016	0.955232	1.3066	0.542648
BLSA_1699	0.0854296	0.041426	0.603858	0.117941	0.753705
BLSA_1703	1.09809	0.133449	1.07211	-1.53573	0.205671
BLSA_1704	1.35756	0.810604	-0.104483	1.55504	0.716732
BLSA_1705	-0.0942365	0.444736	0.648685	-1.29336	0.483192
BLSA_1708	0.387994	0.326827	1.30362	0.544651	0.504227
BLSA_1710	0.223461	0.10209	0.323677	-0.218345	0.775066
BLSA_1713	0.286461	0.10479	-1.00429	1.46343	0.579336
BLSA_1718	1.2792	1.22872	0.910541	-0.284397	0.450659
BLSA_1726	-0.276922	-0.464782	-0.0384896	0.765636	-0.0414428
BLSA_1727	0.543753	0.085232	0.283066	-0.0415335	0.7299
BLSA_1732	-0.0719598	-0.372031	-0.820225	0.558974	-0.413299
BLSA_1734	0.0801756	0.531831	0.693169	1.79613	0.349905
BLSA_1748	1.43667	1.45229	1.096	0.815925	0.261338
BLSA_1749	0.657017	0.261415	1.27336	0.668126	1.33707
BLSA_1750	0.769363	0.262221	0.108311	0.801115	-0.161897
BLSA_1751	0.536485	0.705357	0.953918	-0.0758407	0.741113
BLSA_1752	-0.1099	-0.101847	-0.462978	-0.798487	-1.03458
BLSA_1760	-0.4727	0.0250866	-0.985549	-0.129675	-0.211326
BLSA_1761	0.332053	0.165204	0.341014	-0.0428347	-0.0917227
BLSA_1767	-0.164814	-0.849393	-1.3113	-0.505398	-0.551076
BLSA_1768	0.151228	-0.0302778	0.518036	0.411853	0.393697
BLSA_1769	0.667656	1.27969	1.74624	-0.0526681	0.473393
BLSA_1770	0.975166	0.995082	0.297772	1.31803	1.16242
BLSA_1772	0.126927	0.32689	0.0334181	0.623427	0.541251
BLSA_1773	0.106636	0.120016	-0.53826	-0.318589	0.0849533
BLSA_1774	1.17821	0.809016	0.186375	0.137066	0.752152
BLSA_1780	1.54938	0.304787	2.53339	0.570744	0.989662
BLSA_1786	0.205933	0.172634	0.773583	0.817252	1.24684
BLSA_1799	1.10181	0.681807	-0.119953	-0.29454	1.17522
BLSA_1801	0.642029	0.505041	0.255001	-2.2875	0.046573
BLSA_1814	-0.392824	-0.170063	-1.09482	0.433277	0.191993
BLSA_1816	0.0974767	0.665182	0.377242	1.96502	0.227872
BLSA_1818	-0.626113	-0.164642	-0.65814	0.0685683	-0.520242
BLSA_1821	1.21197	0.867465	0.621928	0.383562	0.688102
BLSA_1825	0.13769	-0.229688	-0.205799	0.695787	-0.308235
BLSA_1827	0.369361	0.0794157	0.685341	1.10212	0.377346
BLSA_1834	0.389391	-0.0533579	0.0238725	0.171774	-0.552546
BLSA_1838	0.198738	0.125374	-0.644353	0.494463	-0.722805
BLSA_1843	-0.427653	0.0573525	-0.486377	1.93476	0.405977
BLSA_1845	0.173024	-0.463036	-0.279359	2.38722	0.00859741
BLSA_1848	1.18044	0.245192	-0.202553	0.983736	0.311933
BLSA_1850	0.794385	0.248888	-0.147435	-0.273745	0.0457974
BLSA_1858	-0.0208431	0.0742753	-0.139179	-0.845359	-0.151315
BLSA_1861	0.567531	0.206961	-0.18404	0.568211	-0.387506
BLSA_1863	1.45247	0.720275	0.751007	1.47706	1.58837
BLSA_1866	0.419565	-0.0626975	0.0168524	2.18557	0.432759
BLSA_1869	0.0772275	-0.206315	-0.208317	0.309501	-0.34569
BLSA_1875	0.273846	0.108554	-1.41473	-0.279526	-0.40151
BLSA_1878	1.41884	0.259755	-0.257004	2.34293	0.26514
BLSA_1881	0.243503	0.191358	0.357559	0.900351	0.49775
BLSA_1900	0.475704	0.9679	2.35793	-0.389318	0.517116
BLSA_1902	0.321984	0.479654	0.367138	-0.77702	-0.0766478
BLSA_1907	-0.438566	-0.618012	-0.572761	0.470801	0.101117
BLSA_1908	1.85254	0.990372	1.51046	-0.790645	0.379112
BLSA_1911	0.265928	-0.278949	-0.963678	0.600801	0.0285696
BLSA_1926	0.430201	0.117176	-0.25103	0.623682	0.272146
BLSA_1927	1.04761	-0.010253	1.53349	-0.798039	1.26344
BLSA_1928	1.29342	0.982371	1.19173	0.447511	-0.269692
BLSA_1930	-0.121033	-0.207098	-0.782619	-0.65303	-1.12408
BLSA_1931	0.699648	0.395488	0.101164	-0.143108	0.542292
BLSA_1932	0.182372	0.198088	0.442973	-0.904354	0.301503
BLSA_1934	1.06559	-0.0697636	0.315389	0.663329	0.776859
BLSA_1935	1.32339	0.549985	0.25759	-0.199055	0.90449
BLSA_1936	0.827895	0.340493	0.579839	-1.39866	-0.333731
BLSA_1937	0.573793	0.157234	0.0827366	0.608539	0.683677
BLSA_1944	0.212785	0.0860847	-0.0946611	0.95782	0.0177795
BLSA_1945	0.801525	0.439198	-0.0638944	-0.458596	0.262849
BLSA_4603	-0.19118	0.170704	-0.223036	0.979502	-0.279952
BLSA_4604	1.17483	1.17125	-0.511846	0.128068	0.0740992
BLSA_4607	-0.186521	-0.504464	0.00675344	-1.00934	-0.690736
BLSA_4608	0.401224	0.588733	0.330534	0.378709	-0.16938
BLSA_4609	-0.269463	-0.173099	-1.07872	-1.2403	-0.164876
BLSA_4611	-1.21416	-0.658704	-0.299792	0.168952	-2.10219
BLSA_4613	0.629406	0.462699	0.349659	-1.48329	-0.656585
BLSA_4617	-0.940743	-0.811878	-0.583051	1.02111	-0.454787
BLSA_4622	-1.64203	-1.36098	-0.322676	-2.24193	-1.43742
BLSA_4623	-0.601944	-0.836514	-0.0300379	0.614746	-0.629647
BLSA_4624	0.630983	0.0457096	-0.0131387	-0.909763	-0.593799
BLSA_4628	0.633166	0.250653	0.188615	0.0692596	-0.727754
BLSA_4637	-0.928986	-0.410786	-0.174133	0.670603	0.215569
BLSA_4638	-0.651316	-0.980876	-0.924463	1.01997	-0.0628594
BLSA_4641	-0.0327228	-0.0188666	0.417987	1.624	0.954107
BLSA_4645	0.385119	0.406334	-0.249193	0.465281	0.97913
BLSA_4646	0.199369	0.052416	0.491154	0.621513	0.314147
BLSA_4654	-0.0489132	0.188599	-0.746177	-0.672876	-1.54466
BLSA_4659	0.269306	-0.253623	-0.292322	-0.261682	-0.213242
BLSA_4660	-0.601467	-0.0861113	0.236848	-0.287471	0.656176
BLSA_4661	0.277123	0.135841	-0.16645	1.29163	-0.171985
BLSA_4666	0.354765	0.455671	-0.511803	-0.497283	-0.689954
BLSA_4667	0.267743	0.143811	1.78117	0.775472	1.72634
BLSA_4668	0.372722	0.414066	0.0593326	1.93194	1.12485
BLSA_4670	0.0129186	0.148382	-0.402189	-0.234606	-0.251748
BLSA_4676	1.28354	0.469969	0.213915	0.129373	-0.112294
BLSA_4677	0.574476	1.42633	1.07346	0.85601	1.81272
BLSA_4684	0.24096	0.0642299	0.0697586	0.513621	-0.617247
BLSA_4687	0.365827	1.77924	1.75872	-0.00792157	0.889949
BLSA_4690	0.190567	0.206216	-0.0404932	1.47509	0.150337
BLSA_4691	0.575573	0.206918	0.384316	1.23371	0.180996
BLSA_4695	0.430365	0.592121	0.448622	2.24412	0.895873
BLSA_4698	-0.752133	0.413044	-0.563296	-0.141145	-0.257203
BLSA_4699	1.34478	0.574315	0.615271	-0.122739	0.232225
BLSA_4700	-1.0839	-0.800222	-0.103929	-0.81116	-0.372559
BLSA_4706	0.929237	0.669596	0.388311	-0.325897	-0.0790126
BLSA_4709	1.40678	0.91679	1.23152	0.802703	-0.219579
BLSA_4713	-0.347405	-0.14461	-1.36509	-0.228621	-0.525675
BLSA_4720	0.821156	0.856924	0.661292	0.49857	-0.234885
BLSA_4721	1.00155	0.854322	0.286221	-0.000134239	-0.131666
BLSA_4723	0.88162	1.2289	1.11071	-1.19929	0.26597
BLSA_4725	0.265762	1.14976	-0.324107	-0.649392	-1.00151
BLSA_4726	1.08665	0.59369	0.329856	-0.608915	0.508517
BLSA_4732	0.688524	0.61513	0.777064	-1.40896	-0.797929
BLSA_4733	0.48696	0.453337	0.0765421	0.0991286	-0.0567524
BLSA_4744	1.19066	0.564654	1.67192	3.1159	2.21783
BLSA_4745	-0.231059	-0.836439	-0.0652	-1.99597	-1.73555
BLSA_4749	-0.81457	-0.715297	-0.347274	1.41058	-0.0865142
BLSA_4752	0.569778	0.460114	0.650109	0.236902	0.689094
BLSA_4754	1.13004	0.255293	0.302274	-0.553979	-0.104438
BLSA_4760	0.228555	0.300373	0.576914	0.312764	0.163478
BLSA_4761	2.25908	0.66869	1.05358	0.884917	0.361609
BLSA_4764	0.407304	-0.0325618	0.633468	0.28067	-0.385132
BLSA_4767	-0.0438821	0.0956972	-0.289453	-0.112655	-0.199416
BLSA_4770	2.29993	1.52281	0.755459	1.06574	1.15634
BLSA_4772	1.22506	0.211793	1.11326	-1.60769	-0.242083
BLSA_4774	1.34137	0.485372	0.764075	-0.577956	0.0684594
BLSA_4775	0.237152	0.918611	-0.465496	-1.20432	-0.0299403
BLSA_4780	0.168586	0.454111	-0.0192869	1.34985	-0.0705229
BLSA_4783	0.0875245	0.0818237	-0.767905	-0.884893	-1.01684
BLSA_4786	-0.808723	-1.25561	-0.837709	-0.606474	-0.352629
BLSA_4793	0.0743328	0.134309	-0.611886	-0.0673362	0.0898705
BLSA_4795	0.532389	0.436005	0.248591	0.0459412	-0.274023
BLSA_4798	-0.0467968	-0.287146	-1.11443	0.697174	-0.0741192
BLSA_4799	-0.29979	0.00392729	-0.795528	0.568129	-0.0512083
BLSA_4802	1.00249	0.517996	0.0842712	-0.592487	-1.24729
BLSA_4803	0.297381	0.137338	1.013	-0.119265	-0.525759
BLSA_4808	0.62577	0.715174	0.656711	0.0325002	0.340982
BLSA_4814	0.619981	0.164697	0.0213179	0.479096	0.125917
BLSA_4819	1.07827	1.00405	0.476854	0.793633	0.938647
BLSA_4820	0.472492	0.0536333	-0.17803	0.45389	-0.592496
BLSA_4821	0.745043	0.345427	0.824753	-0.12133	0.0150156
BLSA_4822	0.946305	0.40766	-0.143009	-0.188215	-1.38361
BLSA_4826	0.151005	1.27445	-0.235978	1.23032	1.08193
BLSA_4827	-0.128407	0.342009	0.086827	-1.12041	-0.921593
BLSA_4830	0.932518	1.14933	-0.0325796	-0.985924	0.0261775
BLSA_4832	0.188164	1.37673	0.0716965	-0.399321	0.253157
BLSA_4834	-0.407646	0.0559584	-0.423776	0.101684	-0.385225
BLSA_4841	0.660053	1.2499	1.45104	0.0621409	0.421297
BLSA_4845	0.543344	1.00709	0.741016	-1.39078	-0.591294
BLSA_4847	1.22342	0.799667	0.0616963	-0.765476	-1.17811
BLSA_4849	1.75907	0.999949	0.986309	-0.523831	-0.0254081
BLSA_4850	-0.210645	0.0955504	-0.199496	-0.900164	-0.862698
BLSA_4853	0.205197	0.741126	0.252892	0.356602	0.788153
BLSA_4855	0.296306	0.159066	0.420226	-0.121954	0.49
BLSA_4858	0.680658	0.573614	-0.391528	0.298162	0.68449
BLSA_4862	1.74923	1.3237	0.683424	0.170215	1.26399
BLSA_4865	2.15969	1.87277	2.06444	-0.317576	-0.395984
BLSA_4868	-0.0179704	-0.204706	0.335789	-0.865863	-0.993329
BLSA_4871	0.641596	1.03061	0.0124878	0.982757	0.606383
BLSA_4872	0.466353	1.16698	0.392921	-1.15965	-0.234133
BLSA_4875	2.58583	2.32966	0.831321	1.19638	1.85772
BLSA_4877	1.50743	1.55172	0.581784	-0.616074	0.61994
BLSA_4878	-0.956689	-0.506209	-1.31206	-0.437645	-0.956895
BLSA_4880	0.175995	0.910546	0.0167551	-0.561581	-0.0232196
BLSA_4881	0.175175	0.277423	0.918714	-0.908884	-0.0300435
BLSA_4885	-0.0131615	-0.096885	-0.404113	2.33688	0.374875
BLSA_4886	-0.382439	-0.663793	-1.10855	0.358535	-0.905464
BLSA_4891	-0.0700872	-0.0999615	0.287957	0.594016	-0.386264
BLSA_4893	0.485137	0.607787	1.54539	-0.229801	0.736776
BLSA_4894	0.115795	0.136432	-0.399125	-0.605905	-0.429314
BLSA_4896	0.487482	0.0223162	-0.173403	0.032704	-0.578674
BLSA_4897	1.15633	0.630766	-0.0675171	2.12324	2.13491
BLSA_4898	0.691793	0.378169	1.38891	1.70772	1.65804
BLSA_4899	0.0642433	0.544713	0.0840919	-1.1979	-0.547987
BLSA_4900	0.56442	0.671907	0.384441	1.1269	-0.118908
BLSA_4901	0.733943	0.287044	1.29832	0.0764731	0.146493
BLSA_4902	0.850256	1.08782	1.82277	-0.0717191	0.525435
BLSA_4903	0.26438	0.13646	0.165543	1.26667	-0.165647
BLSA_4904	0.195728	0.617259	0.734673	0.0431648	0.0836525
BLSA_4905	1.68382	0.699039	0.868458	-0.616022	0.545006
BLSA_4906	0.111927	0.611571	0.0423194	-0.144162	-0.319288
BLSA_4908	0.432422	0.372631	0.149205	-1.29858	-0.172384
BLSA_4910	0.377512	0.0133621	0.345583	-1.60317	-0.105015
BLSA_4912	0.599809	0.690014	0.429973	-3.70685	-2.57205
BLSA_4913	0.909928	1.09526	1.08343	0.582587	0.475823
BLSA_4914	1.2186	0.486818	-0.0175011	-1.03165	-0.55952
BLSA_4915	0.821863	0.522543	1.19845	-0.827158	-0.0804429
BLSA_4917	0.282036	0.146786	0.65544	-1.09033	0.0132759
BLSA_4919	0.191663	0.225702	0.526249	-3.99358	-0.540117
BLSA_4922	0.255951	0.397077	0.627639	-0.0500873	-0.601728
BLSA_4926	0.236126	0.738154	0.0112192	-0.823501	-0.168077
BLSA_4927	1.05472	0.962784	0.0902079	-0.239184	-0.130859
BLSA_4928	0.136793	0.0763379	0.130159	0.0142329	0.170032
BLSA_4930	0.0125877	0.186189	0.202899	-1.46307	-0.236484
BLSA_4931	0.854672	0.667226	-0.0757962	-0.213386	-0.406293
BLSA_4932	0.13982	0.22751	0.860325	-0.044462	-0.129984
BLSA_4934	0.548145	1.00981	0.892489	0.577738	0.688057
BLSA_4935	1.37288	0.957637	0.435655	-0.229392	0.0547259
BLSA_4936	0.279409	0.185572	0.47812	0.0908698	1.5631
BLSA_4937	0.459298	0.494694	0.975802	-0.1562	0.133351
BLSA_4938	0.195204	0.275284	0.235344	-0.176821	-0.0426056
BLSA_4939	-0.116555	-0.127465	-0.244247	-1.19592	-0.445945
BLSA_4940	0.449147	-0.864936	0.455336	1.63176	0.0256819
BLSA_4941	0.528832	0.304527	-0.0127253	-1.54317	-0.265725
BLSA_4942	0.153225	0.60604	0.452345	-0.037074	0.697207
BLSA_4943	1.5516	0.531761	-0.872229	0.170778	0.727729
BLSA_4945	0.0642244	-0.365095	-0.818937	-0.363976	-0.731285
BLSA_4951	1.11672	0.118129	0.197459	0.741087	0.289525
BLSA_4958	0.299277	0.300386	-1.26219	1.37995	0.752738
BLSA_4959	-0.0408341	-0.495571	-0.167725	0.194775	-0.149279
BLSA_4960	1.04759	0.119523	-0.41233	-0.0944056	-0.0891502
BLSA_4963	-0.337292	-0.382684	0.122688	1.014	0.789029
BLSA_4964	1.99555	1.12206	1.62739	1.3599	0.292765
BLSA_4965	-0.983114	-0.69162	-1.6771	-0.826813	-0.00748068
BLSA_4973	0.331349	0.176761	0.449654	0.829694	0.350271
BLSA_4985	0.124816	-0.0613971	-0.447502	1.69873	1.24016
BLSA_4987	0.495923	-0.0219723	-1.24056	0.457893	-0.325911
BLSA_4988	0.632555	0.687309	0.453333	-0.0429892	-0.0303031
BLSA_4995	1.29705	-0.321512	0.284735	1.27348	1.45961
BLSA_4996	0.115484	-0.405104	-0.105345	0.460394	0.107451
BLSA_5001	-0.224928	-0.18233	-0.18428	0.514485	-0.31083
BLSA_5012	-0.128813	-0.0233362	-0.312599	-0.0972403	-0.970548
BLSA_5021	-0.264101	-1.02663	-0.622343	-0.747061	-0.869423
BLSA_5022	0.0431356	-0.09658	-0.818796	0.164975	-0.305684
BLSA_5023	-0.688074	-0.887401	0.187013	0.154203	-0.800879
BLSA_5027	-0.222295	-0.285216	0.057397	0.443125	-0.0761083
BLSA_5036	-0.825275	-1.29825	-0.796424	1.38969	-0.163965
BLSA_5039	-0.321933	0.411392	0.508065	1.19256	0.401178
BLSA_5040	-0.784763	0.0208556	-0.286933	1.52222	-0.173453
BLSA_5045	-0.0326379	-0.115788	-0.332156	0.342831	-0.254229
BLSA_5052	-0.0224769	-0.148622	-0.873425	-0.444962	-0.193092
BLSA_5081	-0.581756	-1.44512	-0.71985	0.329344	-1.42128
BLSA_5083	-0.821758	-0.634049	-0.897379	-0.0163515	-1.08682
BLSA_5084	-0.26118	0.177129	-0.172942	-1.17745	-0.478958
BLSA_5097	0.153864	0.0651719	0.126534	0.0551964	0.565645
BLSA_5100	-0.222879	-0.375011	-0.0387308	-1.04861	-1.70126
BLSA_5105	-0.400224	-0.487616	-0.112686	-0.361976	-0.101222
BLSA_5106	-0.152792	-0.360283	-0.6251	0.299341	-0.412197
BLSA_5107	-0.354458	-0.34416	-0.00589503	-0.695795	-0.231466
BLSA_5110	-0.115649	-0.111661	-0.618978	0.164231	-0.0996181
BLSA_5119	-0.225229	-0.45955	-0.0364402	-0.215167	-0.334323
BLSA_5120	-0.728573	-0.0112017	0.980482	-0.951422	-0.727804
BLSA_5123	-0.149026	-0.0795325	-0.0532652	-0.512287	-0.388004
BLSA_5124	-0.158843	-0.760707	0.22687	0.259287	-0.411049
BLSA_5125	-0.334921	-0.283077	-0.726155	-0.436316	-0.993657
BLSA_5127	-0.197648	-0.592567	0.442049	1.3444	1.14873
BLSA_5133	0.123724	-0.306041	0.0842764	0.919285	-0.320537
BLSA_5136	1.34045	0.733955	0.700691	0.19191	0.318539
BLSA_5138	-0.510797	-0.227244	-0.273628	1.39315	-0.255556
BLSA_5140	-0.926751	-0.457009	-1.7585	-0.88224	-1.21385
BLSA_5143	-0.244206	0.0138483	-0.490876	-0.132902	-0.307125
BLSA_5145	0.35545	-0.443158	-0.563324	0.332802	-1.1139
BLSA_5157	0.712976	-0.480613	-0.661482	0.362326	0.00735104
BLSA_5165	-0.678251	-0.590397	0.234616	0.38373	0.419542
BLSA_5169	-0.288753	-0.565474	-0.0113804	-0.210701	-0.18867
BLSA_5170	-1.15449	-0.562797	0.194506	1.21933	-0.284977
BLSA_5175	-0.854683	-1.13598	-0.677632	0.0798447	-0.588356
BLSA_5176	-0.20184	-0.308542	0.406314	0.560392	-0.0285459
BLSA_5188	-0.480053	-0.318174	-0.548057	0.0396916	-0.390363
BLSA_5189	-0.313233	-0.545334	0.162402	-0.490455	-0.060053
BLSA_5208	0.00331812	0.192638	-0.375781	-0.283533	-0.535633
BLSA_5209	0.184509	-0.0233414	0.192156	0.124557	0.110115
BLSA_5220	-0.18188	-0.0771754	0.54127	0.0852917	0.0597125
BLSA_5227	-0.148095	-0.0570816	-0.190712	-0.638576	-0.383424
BLSA_5229	-1.17631	-1.32434	-0.773608	-0.876081	-1.41398
BLSA_5231	-1.55938	-0.218755	-0.583076	-0.473044	-0.729961
BLSA_5242	0.139564	0.701694	-0.288473	-0.505814	-0.000737651
BLSA_5246	-1.86975	-1.81945	-0.7987	-0.493242	-1.57232
BLSA_5247	-1.16753	-1.37599	-0.787687	0.0458489	-1.14672
BLSA_5249	0.0284241	-0.189786	0.649033	0.343797	-0.179769
BLSA_5250	0.879209	0.669411	0.175955	-0.954436	-0.83054
BLSA_5255	-0.442306	-0.425048	0.186358	0.0346949	0.168396
BLSA_5261	0.379765	0.474826	-0.193241	0.257748	0.237957
BLSA_5270	2.26028	0.511673	-0.171388	0.231251	1.95036
BLSA_5276	0.101564	0.362324	-0.040616	0.463081	-0.237238
BLSA_5278	-0.558289	-0.600252	-0.502073	-0.409465	-0.865976
BLSA_5279	-0.0905698	-0.540327	-0.0839974	0.617713	0.0844633
BLSA_5283	-0.362029	-0.225638	-0.93134	0.829399	-0.581322
BLSA_5288	-0.223718	-0.544664	-0.109564	-0.304881	-0.41274
BLSA_5291	-0.294611	-0.878541	-0.175388	-0.40198	-0.651328
BLSA_5301	-0.312473	-1.00264	-0.621125	0.282749	-1.11994
BLSA_5302	-0.470324	-0.371966	-0.345136	-1.47486	-0.169263
BLSA_5314	-0.97617	-1.08355	-1.04404	-0.107842	-1.45413
BLSA_5315	2.69044	0.915633	0.603386	0.213516	1.76337
BLSA_5320	-0.266872	-0.847143	0.713214	0.339243	-0.280849
BLSA_5327	0.150317	0.216033	0.236403	-0.163141	0.0283281
BLSA_5331	-0.46435	-0.522439	-0.728725	0.0793817	-0.183558
BLSA_5333	-1.29356	-1.57272	-1.96395	0.102864	-1.60415
BLSA_5335	0.319373	-0.260001	0.455856	0.188117	-0.160757
BLSA_5337	-0.71176	-0.819695	-0.890365	-1.19594	-0.998488
BLSA_5339	-0.802335	-0.173499	-1.46577	0.111458	-0.671094
BLSA_5343	-0.350602	-0.294596	-0.588817	0.153314	-0.0812097
BLSA_5355	0.00319971	0.133178	0.0678643	0.213212	0.544736
BLSA_5359	-0.0557594	-0.252371	-0.102275	0.754133	0.0587833
BLSA_5362	0.181518	-0.653754	-0.311691	-0.306765	-1.20429
BLSA_5364	-0.370829	-1.11032	0.102012	0.306071	-0.280947
BLSA_5372	-0.213657	-0.0568242	1.25793	-0.0171409	0.571726
BLSA_5405	-0.880792	-1.44473	-0.539021	0.575026	-0.674998
BLSA_5406	-1.6975	-1.73264	-1.39616	-0.289164	-1.22823
BLSA_5409	-0.066362	-0.452601	0.49171	1.00589	0.486954
[truncated: 35,097 more rows]
